# Supplementary material for: Investigation of Variation in Gene Expression Profiling of Human Blood by Extended Principle Component Analysis
Source: PLoS One. 2011 Oct 27;6(10):e26905. doi: 10.1371/journal.pone.0026905 (PMC3203156; doi:10.1371/journal.pone.0026905)
Supplement: Table S3 — The overview of variable-associated-gene lists and enriched functional annotation terms. (XLS) [file pone.0026905.s004.xls]

## Sheet: Age Associated Genes
ID	Symbol	Name	adj.P.Val
209906_at	C3AR1	complement component 3a receptor 1	5.34e-05
235061_at	PPM1K	protein phosphatase 1K (PP2C domain containing)	8.65e-05
210029_at	IDO1	indoleamine 2,3-dioxygenase 1	0.000107178
226188_at	HSPC159	galectin-related protein	0.000133573
211113_s_at	ABCG1	ATP-binding cassette, sub-family G (WHITE), member 1	0.000337295
220578_at	ADAMTSL4	ADAMTS-like 4	0.000428105
1563071_at	LOC100289061	hypothetical protein LOC100289061	0.000428105
208428_at	TAP2	transporter 2, ATP-binding cassette, sub-family B (MDR/TAP)	0.000428105
215451_s_at	AFF1	AF4/FMR2 family, member 1	0.00043039
213348_at	CDKN1C	cyclin-dependent kinase inhibitor 1C (p57, Kip2)	0.000467712
218963_s_at	KRT23	keratin 23 (histone deacetylase inducible)	0.000467712
205230_at	RPH3A	rabphilin 3A homolog (mouse)	0.000467712
226248_s_at	KIAA1324	KIAA1324	0.000469505
210254_at	MS4A3	membrane-spanning 4-domains, subfamily A, member 3 (hematopoietic cell-specific)	0.000508491
209544_at	RIPK2	receptor-interacting serine-threonine kinase 2	0.000509178
213836_s_at	WIPI1	WD repeat domain, phosphoinositide interacting 1	0.000509178
244706_at	PCMTD1	protein-L-isoaspartate (D-aspartate) O-methyltransferase domain containing 1	0.000509178
224225_s_at	ETV7	ets variant 7	0.000509178
209457_at	DUSP5	dual specificity phosphatase 5	0.000529188
1563524_a_at	NCRNA00203	non-protein coding RNA 203	0.000574363
242727_at	ARL5B	ADP-ribosylation factor-like 5B	0.000589781
242600_at	FRMD3	FERM domain containing 3	0.000589781
203936_s_at	MMP9	matrix metallopeptidase 9 (gelatinase B, 92kDa gelatinase, 92kDa type IV collagenase)	0.00063302
207229_at	KLRA1	killer cell lectin-like receptor subfamily A, member 1	0.000670229
238066_at	RBP7	retinol binding protein 7, cellular	0.000695383
213566_at	RNASE6	ribonuclease, RNase A family, k6	0.000698804
229943_at	TRIM13	tripartite motif-containing 13	0.000698804
223298_s_at	NT5C3	5'-nucleotidase, cytosolic III	0.00070309
1552485_at	LACTB	lactamase, beta	0.000713337
205569_at	LAMP3	lysosomal-associated membrane protein 3	0.000713337
206637_at	P2RY14	purinergic receptor P2Y, G-protein coupled, 14	0.000713337
218345_at	TMEM176A	transmembrane protein 176A	0.000713337
209498_at	CEACAM1	carcinoembryonic antigen-related cell adhesion molecule 1 (biliary glycoprotein)	0.000713337
208751_at	NAPA	N-ethylmaleimide-sensitive factor attachment protein, alpha	0.000713337
201060_x_at	STOM	stomatin	0.000839994
235670_at	STX11	syntaxin 11	0.000994974
207902_at	IL5RA	interleukin 5 receptor, alpha	0.00118479
39318_at	TCL1A	T-cell leukemia/lymphoma 1A	0.0012077
223834_at	CD274	CD274 molecule	0.00122801
205170_at	STAT2	signal transducer and activator of transcription 2, 113kDa	0.00128634
221865_at	C9orf91	chromosome 9 open reading frame 91	0.00155189
232563_at	ZNF684	zinc finger protein 684	0.00163062
235574_at	GBP4	guanylate binding protein 4	0.00168141
213622_at	COL9A2	collagen, type IX, alpha 2	0.0017506
219885_at	SLFN12	schlafen family member 12	0.00215678
213638_at	PHACTR1	phosphatase and actin regulator 1	0.00222162
218666_s_at	STX17	syntaxin 17	0.00222162
1563641_a_at	SNX20	sorting nexin 20	0.00224309
1563497_at	USP25	ubiquitin specific peptidase 25	0.00225349
227522_at	CMBL	carboxymethylenebutenolidase homolog (Pseudomonas)	0.00225349
225344_at	NCOA7	nuclear receptor coactivator 7	0.0023588
239196_at	ANKRD22	ankyrin repeat domain 22	0.0023588
205061_s_at	EXOSC9	exosome component 9	0.0023588
202672_s_at	ATF3	activating transcription factor 3	0.0023588
204497_at	ADCY9	adenylate cyclase 9	0.00243091
218429_s_at	C19orf66	chromosome 19 open reading frame 66	0.00243091
233917_s_at	MOV10	Mov10, Moloney leukemia virus 10, homolog (mouse)	0.00243091
206361_at	GPR44	G protein-coupled receptor 44	0.00257465
1556202_at	SRGAP2	SLIT-ROBO Rho GTPase activating protein 2	0.00262494
241820_at	RIF1	RAP1 interacting factor homolog (yeast)	0.00262494
229614_at	ZNF320	zinc finger protein 320	0.00262494
211776_s_at	EPB41L3	erythrocyte membrane protein band 4.1-like 3	0.00266608
1555464_at	IFIH1	interferon induced with helicase C domain 1	0.00268128
205627_at	CDA	cytidine deaminase	0.00268128
227935_s_at	PCGF5	polycomb group ring finger 5	0.00268128
202270_at	GBP1	guanylate binding protein 1, interferon-inducible, 67kDa	0.00268128
223121_s_at	SFRP2	secreted frizzled-related protein 2	0.00268128
213497_at	ABTB2	ankyrin repeat and BTB (POZ) domain containing 2	0.00268128
238581_at	GBP5	guanylate binding protein 5	0.00268128
220532_s_at	TMEM176B	transmembrane protein 176B	0.00268128
243312_at	ZNF107	zinc finger protein 107	0.00268128
236692_at	LOC729839	similar to DTW domain containing 2	0.00268128
241620_at	SMCHD1	structural maintenance of chromosomes flexible hinge domain containing 1	0.00268128
227856_at	C4orf32	chromosome 4 open reading frame 32	0.00268128
204385_at	KYNU	kynureninase (L-kynurenine hydrolase)	0.00268128
229390_at	FAM26F	family with sequence similarity 26, member F	0.00268128
224800_at	WDFY1	WD repeat and FYVE domain containing 1	0.0029277
200986_at	SERPING1	serpin peptidase inhibitor, clade G (C1 inhibitor), member 1	0.0029277
239799_at	C9orf130	chromosome 9 open reading frame 130	0.00301089
1568957_x_at	SRGAP2P1	SLIT-ROBO Rho GTPase activating protein 2 pseudogene 1	0.00301089
214321_at	NOV	nephroblastoma overexpressed gene	0.00326892
209300_s_at	NECAP1	NECAP endocytosis associated 1	0.00331598
219211_at	USP18	ubiquitin specific peptidase 18	0.00338329
1559585_at	DDX60L	DEAD (Asp-Glu-Ala-Asp) box polypeptide 60-like	0.00338442
206207_at	CLC	Charcot-Leyden crystal protein	0.00338442
242557_at	NCRNA00171	non-protein coding RNA 171	0.00356404
200628_s_at	WARS	tryptophanyl-tRNA synthetase	0.00370673
1564276_at	C5orf56	chromosome 5 open reading frame 56	0.00379768
227091_at	CCDC146	coiled-coil domain containing 146	0.00386701
235292_at	FLJ32255	hypothetical protein LOC643977	0.00386701
212779_at	KIAA1109	KIAA1109	0.00390215
222833_at	LPCAT2	lysophosphatidylcholine acyltransferase 2	0.00392792
209417_s_at	IFI35	interferon-induced protein 35	0.00401456
206995_x_at	SCARF1	scavenger receptor class F, member 1	0.00401456
207863_at	ADPRH	ADP-ribosylarginine hydrolase	0.00407335
202087_s_at	CTSL1	cathepsin L1	0.0040785
229699_at	LOC100129550	hypothetical LOC100129550	0.00412463
211506_s_at	IL8	interleukin 8	0.00412463
228439_at	BATF2	basic leucine zipper transcription factor, ATF-like 2	0.00412463
243052_at	MOBKL2C	MOB1, Mps One Binder kinase activator-like 2C (yeast)	0.00419579
205513_at	TCN1	transcobalamin I (vitamin B12 binding protein, R binder family)	0.00449731
215513_at	HYMAI	hydatidiform mole associated and imprinted (non-protein coding)	0.00449731
206513_at	AIM2	absent in melanoma 2	0.00456587
1556821_x_at	DLEU2	deleted in lymphocytic leukemia 2 (non-protein coding)	0.00464407
213226_at	CCNA2	cyclin A2	0.00464407
1552349_a_at	PRSS33	protease, serine, 33	0.00464407
231769_at	FBXO6	F-box protein 6	0.00473187
224148_at	FYB	FYN binding protein (FYB-120/130)	0.00513432
231166_at	GPR155	G protein-coupled receptor 155	0.00513432
203820_s_at	IGF2BP3	insulin-like growth factor 2 mRNA binding protein 3	0.00525752
207470_at	DKFZp566H0824	hypothetical LOC54744	0.00530665
229200_at	LOC729810	hypothetical protein LOC729810	0.00530665
204533_at	CXCL10	chemokine (C-X-C motif) ligand 10	0.00535348
205619_s_at	MEOX1	mesenchyme homeobox 1	0.0054482
235256_s_at	GALM	galactose mutarotase (aldose 1-epimerase)	0.00551514
220416_at	ATP8B4	ATPase, class I, type 8B, member 4	0.00551514
1552309_a_at	NEXN	nexilin (F actin binding protein)	0.00551514
206277_at	P2RY2	purinergic receptor P2Y, G-protein coupled, 2	0.00551514
215245_x_at	FMR1	fragile X mental retardation 1	0.00551514
207500_at	CASP5	caspase 5, apoptosis-related cysteine peptidase	0.00551514
1569190_at	SCLT1	sodium channel and clathrin linker 1	0.00551514
223816_at	SLC46A2	solute carrier family 46, member 2	0.00551514
225129_at	CPNE2	copine II	0.00551514
206129_s_at	ARSB	arylsulfatase B	0.00569028
1554333_at	DNAJA4	DnaJ (Hsp40) homolog, subfamily A, member 4	0.00587007
1552322_at	FAM122C	family with sequence similarity 122C	0.00606759
209301_at	CA2	carbonic anhydrase II	0.00624962
215150_at	YOD1	YOD1 OTU deubiquinating enzyme 1 homolog (S. cerevisiae)	0.00627139
226622_at	MUC20	mucin 20, cell surface associated	0.00627139
211967_at	TMEM123	transmembrane protein 123	0.00627139
200984_s_at	CD59	CD59 molecule, complement regulatory protein	0.00627139
202731_at	PDCD4	programmed cell death 4 (neoplastic transformation inhibitor)	0.00627139
201141_at	GPNMB	glycoprotein (transmembrane) nmb	0.00647394
213293_s_at	TRIM22	tripartite motif-containing 22	0.00647394
229109_s_at	BLVRA	biliverdin reductase A	0.00647394
232645_at	LOC153684	hypothetical LOC153684	0.00647394
212845_at	SAMD4A	sterile alpha motif domain containing 4A	0.00647394
207426_s_at	TNFSF4	tumor necrosis factor (ligand) superfamily, member 4	0.00647394
232155_at	KIAA1618	KIAA1618	0.00648399
208581_x_at	MT1X	metallothionein 1X	0.00648399
206374_at	DUSP8	dual specificity phosphatase 8	0.00648399
223599_at	TRIM6	tripartite motif-containing 6	0.00648399
1562367_at	C15orf54	chromosome 15 open reading frame 54	0.00648399
229284_at	MAT2B	methionine adenosyltransferase II, beta	0.00648399
202375_at	SEC24D	SEC24 family, member D (S. cerevisiae)	0.00648399
220001_at	PADI4	peptidyl arginine deiminase, type IV	0.00648399
221553_at	MAGT1	magnesium transporter 1	0.0066409
239349_at	C1QTNF7	C1q and tumor necrosis factor related protein 7	0.00669468
218543_s_at	PARP12	poly (ADP-ribose) polymerase family, member 12	0.0066988
232464_at	TRIMP1	tripartite motif-containing pseudogene 1	0.0069771
238508_at	DBF4B	DBF4 homolog B (S. cerevisiae)	0.00699805
204224_s_at	GCH1	GTP cyclohydrolase 1	0.00699805
220784_s_at	UTS2	urotensin 2	0.00709581
219684_at	RTP4	receptor (chemosensory) transporter protein 4	0.00709581
209451_at	TANK	TRAF family member-associated NFKB activator	0.00709581
221169_s_at	HRH4	histamine receptor H4	0.00738791
225291_at	PNPT1	polyribonucleotide nucleotidyltransferase 1	0.00738791
204698_at	ISG20	interferon stimulated exonuclease gene 20kDa	0.00738791
219364_at	DHX58	DEXH (Asp-Glu-X-His) box polypeptide 58	0.00742404
235549_at	RNF144B	ring finger protein 144B	0.0076016
201647_s_at	SCARB2	scavenger receptor class B, member 2	0.0076198
37943_at	ZFYVE26	zinc finger, FYVE domain containing 26	0.0077878
206247_at	MICB	MHC class I polypeptide-related sequence B	0.0077878
213924_at	MPPE1	metallophosphoesterase 1	0.00788612
215368_at	NEB	nebulin	0.00792053
214791_at	SP140L	SP140 nuclear body protein-like	0.00792531
225127_at	TMEM181	transmembrane protein 181	0.00792531
206390_x_at	PF4	platelet factor 4	0.00792531
241869_at	APOL6	apolipoprotein L, 6	0.00813816
225634_at	ZC3HAV1	zinc finger CCCH-type, antiviral 1	0.00856221
240070_at	TIGIT	T cell immunoreceptor with Ig and ITIM domains	0.00865335
220030_at	STYK1	serine/threonine/tyrosine kinase 1	0.00884897
223951_at	C21orf116	chromosome 21 open reading frame 116	0.00888175
202129_s_at	RIOK3	RIO kinase 3 (yeast)	0.00888175
207892_at	CD40LG	CD40 ligand	0.00891184
200878_at	EPAS1	endothelial PAS domain protein 1	0.0089763
238263_at	LOC285965	hypothetical protein LOC285965	0.0089763
231647_s_at	FCRL5	Fc receptor-like 5	0.00903449
219055_at	SRBD1	S1 RNA binding domain 1	0.00906131
220813_at	CYSLTR2	cysteinyl leukotriene receptor 2	0.00915221
32069_at	N4BP1	NEDD4 binding protein 1	0.00915221
217868_s_at	METTL9	methyltransferase like 9	0.0091557
209992_at	PFKFB2	6-phosphofructo-2-kinase/fructose-2,6-biphosphatase 2	0.00920225
1556277_a_at	PAPD4	PAP associated domain containing 4	0.00972086
208087_s_at	ZBP1	Z-DNA binding protein 1	0.00975203
212151_at	PBX1	pre-B-cell leukemia homeobox 1	0.00982035
227021_at	AOF1	amine oxidase (flavin containing) domain 1	0.00982035
217933_s_at	LAP3	leucine aminopeptidase 3	0.00982035
210664_s_at	TFPI	tissue factor pathway inhibitor (lipoprotein-associated coagulation inhibitor)	0.00982035
229422_at	NRD1	nardilysin (N-arginine dibasic convertase)	0.00982035
212761_at	TCF7L2	transcription factor 7-like 2 (T-cell specific, HMG-box)	0.00982035
1565702_at	SMAD4	SMAD family member 4	0.00982035
242770_at	LOC642236	similar to FRG1 protein (FSHD region gene 1 protein)	0.00989101
227747_at	MPZL3	myelin protein zero-like 3	0.00989101
215659_at	GSDMB	gasdermin B	0.00989101
210705_s_at	TRIM5	tripartite motif-containing 5	0.00989101

## Sheet: Age Functional Annotation Clust
Annotation Cluster 1	Enrichment Score: 2.177498595329053
Category	Term	Count	%	PValue	Genes
GOTERM_BP_FAT	GO:0009615~response to virus	7	3.64583	0.000833573	TRIM5, IFIH1, ZC3HAV1, TRIM22, IFI35, STAT2, ISG20
SP_PIR_KEYWORDS	Antiviral defense	5	2.60417	0.00271114	TRIM5, IFIH1, ZC3HAV1, TRIM22, STAT2
SP_PIR_KEYWORDS	host-virus interaction	6	3.125	0.12984	TRIM5, MICB, IFIH1, TAP2, TRIM22, STAT2
Annotation Cluster 2	Enrichment Score: 1.432698005276007
Category	Term	Count	%	PValue	Genes
GOTERM_MF_FAT	GO:0000175~3'-5'-exoribonuclease activity	3	1.5625	0.00633407	EXOSC9, PNPT1, ISG20
GOTERM_MF_FAT	GO:0004532~exoribonuclease activity	3	1.5625	0.00743614	EXOSC9, PNPT1, ISG20
GOTERM_MF_FAT	GO:0016896~exoribonuclease activity, producing 5'-phosphomonoesters	3	1.5625	0.00743614	EXOSC9, PNPT1, ISG20
GOTERM_MF_FAT	GO:0016796~exonuclease activity, active with either ribo- or deoxyribonucleic acids and producing 5'-phosphomonoesters	3	1.5625	0.0172929	EXOSC9, PNPT1, ISG20
GOTERM_MF_FAT	GO:0004540~ribonuclease activity	4	2.08333	0.0295441	EXOSC9, PNPT1, RNASE6, ISG20
GOTERM_MF_FAT	GO:0008408~3'-5' exonuclease activity	3	1.5625	0.0326386	EXOSC9, PNPT1, ISG20
GOTERM_MF_FAT	GO:0004527~exonuclease activity	3	1.5625	0.101157	EXOSC9, PNPT1, ISG20
GOTERM_BP_FAT	GO:0006401~RNA catabolic process	3	1.5625	0.140546	PNPT1, RNASE6, ISG20
GOTERM_MF_FAT	GO:0004518~nuclease activity	4	2.08333	0.217126	EXOSC9, PNPT1, RNASE6, ISG20
SP_PIR_KEYWORDS	nuclease	3	1.5625	0.261241	EXOSC9, RNASE6, ISG20
Annotation Cluster 3	Enrichment Score: 1.4291468492113617
Category	Term	Count	%	PValue	Genes
GOTERM_BP_FAT	GO:0009611~response to wounding	12	6.25	0.0188101	C3AR1, TNFSF4, IL8, CD40LG, CD59, HRH4, TFPI, RIPK2, SERPING1, PF4, IDO1, CXCL10
GOTERM_BP_FAT	GO:0007596~blood coagulation	5	2.60417	0.0199474	CD40LG, CD59, TFPI, SERPING1, PF4
GOTERM_BP_FAT	GO:0050817~coagulation	5	2.60417	0.0199474	CD40LG, CD59, TFPI, SERPING1, PF4
GOTERM_BP_FAT	GO:0007599~hemostasis	5	2.60417	0.0240259	CD40LG, CD59, TFPI, SERPING1, PF4
KEGG_PATHWAY	hsa04610:Complement and coagulation cascades	4	2.08333	0.0453189	C3AR1, CD59, TFPI, SERPING1
GOTERM_BP_FAT	GO:0050878~regulation of body fluid levels	5	2.60417	0.0550356	CD40LG, CD59, TFPI, SERPING1, PF4
SP_PIR_KEYWORDS	blood coagulation	3	1.5625	0.0637835	TFPI, SERPING1, PF4
GOTERM_BP_FAT	GO:0042060~wound healing	5	2.60417	0.128929	CD40LG, CD59, TFPI, SERPING1, PF4
Annotation Cluster 4	Enrichment Score: 1.4191911100588726
Category	Term	Count	%	PValue	Genes
GOTERM_BP_FAT	GO:0019827~stem cell maintenance	3	1.5625	0.0262326	RIF1, TCL1A, TCF7L2
GOTERM_BP_FAT	GO:0048864~stem cell development	3	1.5625	0.0282331	RIF1, TCL1A, TCF7L2
GOTERM_BP_FAT	GO:0048863~stem cell differentiation	3	1.5625	0.0414314	RIF1, TCL1A, TCF7L2
GOTERM_BP_FAT	GO:0045596~negative regulation of cell differentiation	6	3.125	0.0685971	RIF1, TCL1A, PBX1, PF4, TCF7L2, ABCG1
Annotation Cluster 5	Enrichment Score: 1.3773608509713837
Category	Term	Count	%	PValue	Genes
GOTERM_BP_FAT	GO:0006575~cellular amino acid derivative metabolic process	7	3.64583	0.00684436	KYNU, EPAS1, MAT2B, IDO1, PADI4, LPCAT2, GCH1
GOTERM_BP_FAT	GO:0046700~heterocycle catabolic process	5	2.60417	0.00770028	BLVRA, KYNU, CDA, IDO1, GCH1
GOTERM_BP_FAT	GO:0006576~biogenic amine metabolic process	5	2.60417	0.0168999	KYNU, EPAS1, IDO1, LPCAT2, GCH1
GOTERM_BP_FAT	GO:0051186~cofactor metabolic process	4	2.08333	0.316389	BLVRA, KYNU, IDO1, GCH1
GOTERM_BP_FAT	GO:0006732~coenzyme metabolic process	3	1.5625	0.460523	KYNU, IDO1, GCH1
Annotation Cluster 6	Enrichment Score: 1.365870133479074
Category	Term	Count	%	PValue	Genes
GOTERM_BP_FAT	GO:0006575~cellular amino acid derivative metabolic process	7	3.64583	0.00684436	KYNU, EPAS1, MAT2B, IDO1, PADI4, LPCAT2, GCH1
GOTERM_BP_FAT	GO:0042398~cellular amino acid derivative biosynthetic process	3	1.5625	0.103704	MAT2B, PADI4, GCH1
GOTERM_BP_FAT	GO:0044271~nitrogen compound biosynthetic process	7	3.64583	0.112528	KYNU, ADCY9, CDA, MAT2B, PADI4, ATP8B4, GCH1
Annotation Cluster 7	Enrichment Score: 1.3209663156995748
Category	Term	Count	%	PValue	Genes
INTERPRO	IPR004088:K Homology, type 1	3	1.5625	0.0403043	PNPT1, FMR1, IGF2BP3
INTERPRO	IPR018111:K Homology, type 1, subgroup	3	1.5625	0.0448564	PNPT1, FMR1, IGF2BP3
INTERPRO	IPR004087:K Homology	3	1.5625	0.0495885	PNPT1, FMR1, IGF2BP3
SMART	SM00322:KH	3	1.5625	0.0580201	PNPT1, FMR1, IGF2BP3
Annotation Cluster 8	Enrichment Score: 1.2750711780004989
Category	Term	Count	%	PValue	Genes
GOTERM_BP_FAT	GO:0006952~defense response	15	7.8125	0.00380332	C3AR1, KYNU, IFIH1, TNFSF4, IL8, RNASE6, SERPING1, IDO1, CXCL10, GCH1, CD40LG, TAP2, HRH4, RIPK2, DHX58
INTERPRO	IPR001089:Small chemokine, C-X-C	3	1.5625	0.00675129	IL8, PF4, CXCL10
PIR_SUPERFAMILY	PIRSF002522:CXC chemokine	3	1.5625	0.00767471	IL8, PF4, CXCL10
INTERPRO	IPR018048:Small chemokine, C-X-C, conserved site	3	1.5625	0.0114775	IL8, PF4, CXCL10
GOTERM_BP_FAT	GO:0006954~inflammatory response	9	4.6875	0.0175835	C3AR1, TNFSF4, IL8, CD40LG, HRH4, RIPK2, SERPING1, IDO1, CXCL10
GOTERM_BP_FAT	GO:0009611~response to wounding	12	6.25	0.0188101	C3AR1, TNFSF4, IL8, CD40LG, CD59, HRH4, TFPI, RIPK2, SERPING1, PF4, IDO1, CXCL10
SP_PIR_KEYWORDS	chemotaxis	4	2.08333	0.0300212	C3AR1, IL8, PF4, CXCL10
GOTERM_BP_FAT	GO:0048584~positive regulation of response to stimulus	7	3.64583	0.0329392	C3AR1, MICB, IL8, TAP2, RIPK2, SERPING1, IDO1
GOTERM_CC_FAT	GO:0005615~extracellular space	12	6.25	0.054214	C1QTNF7, UTS2, TNFSF4, IL8, CD40LG, MMP9, TFPI, SERPING1, PF4, CA2, IL5RA, CXCL10
INTERPRO	IPR001811:Small chemokine, interleukin-8-like	3	1.5625	0.0595587	IL8, PF4, CXCL10
GOTERM_CC_FAT	GO:0044421~extracellular region part	15	7.8125	0.0621647	UTS2, TNFSF4, IL8, MMP9, ADAMTSL4, PF4, SERPING1, CXCL10, NOV, C1QTNF7, COL9A2, CD40LG, TFPI, IL5RA, CA2
SMART	SM00199:SCY	3	1.5625	0.0695411	IL8, PF4, CXCL10
GOTERM_MF_FAT	GO:0008009~chemokine activity	3	1.5625	0.0794828	IL8, PF4, CXCL10
GOTERM_BP_FAT	GO:0042330~taxis	5	2.60417	0.079498	C3AR1, IL8, GPR44, PF4, CXCL10
GOTERM_BP_FAT	GO:0006935~chemotaxis	5	2.60417	0.079498	C3AR1, IL8, GPR44, PF4, CXCL10
GOTERM_MF_FAT	GO:0042379~chemokine receptor binding	3	1.5625	0.0885793	IL8, PF4, CXCL10
SP_PIR_KEYWORDS	cytokine	5	2.60417	0.0904783	TNFSF4, IL8, CD40LG, PF4, CXCL10
GOTERM_MF_FAT	GO:0005125~cytokine activity	5	2.60417	0.137417	TNFSF4, IL8, CD40LG, PF4, CXCL10
GOTERM_BP_FAT	GO:0001775~cell activation	6	3.125	0.166427	MICB, TNFSF4, IL8, CD40LG, RIPK2, PF4
KEGG_PATHWAY	hsa04062:Chemokine signaling pathway	5	2.60417	0.170653	IL8, ADCY9, PF4, STAT2, CXCL10
KEGG_PATHWAY	hsa04060:Cytokine-cytokine receptor interaction	6	3.125	0.186049	TNFSF4, IL8, CD40LG, PF4, IL5RA, CXCL10
GOTERM_BP_FAT	GO:0007626~locomotory behavior	5	2.60417	0.301664	C3AR1, IL8, GPR44, PF4, CXCL10
GOTERM_BP_FAT	GO:0007610~behavior	6	3.125	0.517644	C3AR1, IL8, GPR44, PF4, IDO1, CXCL10
Annotation Cluster 9	Enrichment Score: 1.2082861369711055
Category	Term	Count	%	PValue	Genes
GOTERM_BP_FAT	GO:0051259~protein oligomerization	8	4.16667	0.00195553	C1QTNF7, STOM, TRIM5, TRIM6, MUC20, CDA, TRIM22, GCH1
GOTERM_BP_FAT	GO:0051260~protein homooligomerization	5	2.60417	0.0157682	C1QTNF7, STOM, MUC20, CDA, GCH1
GOTERM_MF_FAT	GO:0046983~protein dimerization activity	11	5.72917	0.0495719	TRIM5, KYNU, ATF3, BATF2, EPAS1, TAP2, SMAD4, CDA, PBX1, ABCG1, GCH1
GOTERM_BP_FAT	GO:0070271~protein complex biogenesis	10	5.20833	0.0709663	C1QTNF7, STOM, TRIM5, TAP2, TRIM6, MUC20, SMAD4, CDA, TRIM22, GCH1
GOTERM_BP_FAT	GO:0006461~protein complex assembly	10	5.20833	0.0709663	C1QTNF7, STOM, TRIM5, TAP2, TRIM6, MUC20, SMAD4, CDA, TRIM22, GCH1
GOTERM_MF_FAT	GO:0042803~protein homodimerization activity	7	3.64583	0.125228	TRIM5, KYNU, TAP2, SMAD4, CDA, ABCG1, GCH1
GOTERM_BP_FAT	GO:0043933~macromolecular complex subunit organization	11	5.72917	0.183007	C1QTNF7, STOM, TRIM5, TAP2, TRIM6, MUC20, SMAD4, CDA, TRIM22, ABCG1, GCH1
GOTERM_BP_FAT	GO:0065003~macromolecular complex assembly	10	5.20833	0.232111	C1QTNF7, STOM, TRIM5, TAP2, TRIM6, MUC20, SMAD4, CDA, TRIM22, GCH1
GOTERM_MF_FAT	GO:0042802~identical protein binding	9	4.6875	0.325965	TRIM5, KYNU, ATF3, TAP2, SMAD4, CDA, TRIM13, ABCG1, GCH1
Annotation Cluster 10	Enrichment Score: 1.119874336129779
Category	Term	Count	%	PValue	Genes
GOTERM_BP_FAT	GO:0050778~positive regulation of immune response	6	3.125	0.0159658	C3AR1, MICB, TAP2, RIPK2, SERPING1, IDO1
GOTERM_BP_FAT	GO:0048584~positive regulation of response to stimulus	7	3.64583	0.0329392	C3AR1, MICB, IL8, TAP2, RIPK2, SERPING1, IDO1
GOTERM_BP_FAT	GO:0002237~response to molecule of bacterial origin	4	2.08333	0.0566689	TAP2, RIPK2, IDO1, GCH1
GOTERM_BP_FAT	GO:0002429~immune response-activating cell surface receptor signaling pathway	3	1.5625	0.0591439	C3AR1, MICB, RIPK2
GOTERM_BP_FAT	GO:0002768~immune response-regulating cell surface receptor signaling pathway	3	1.5625	0.0674006	C3AR1, MICB, RIPK2
GOTERM_BP_FAT	GO:0002253~activation of immune response	4	2.08333	0.0700999	C3AR1, MICB, RIPK2, SERPING1
GOTERM_BP_FAT	GO:0002684~positive regulation of immune system process	6	3.125	0.0943433	C3AR1, MICB, TAP2, RIPK2, SERPING1, IDO1
GOTERM_BP_FAT	GO:0002757~immune response-activating signal transduction	3	1.5625	0.0973328	C3AR1, MICB, RIPK2
GOTERM_BP_FAT	GO:0002764~immune response-regulating signal transduction	3	1.5625	0.110186	C3AR1, MICB, RIPK2
GOTERM_BP_FAT	GO:0032496~response to lipopolysaccharide	3	1.5625	0.183319	RIPK2, IDO1, GCH1
GOTERM_BP_FAT	GO:0009617~response to bacterium	4	2.08333	0.310842	TAP2, RIPK2, IDO1, GCH1

## Sheet: Gender Associated Genes
ID	Symbol	Name	adj.P.Val
235446_at	XIST	X (inactive)-specific transcript (non-protein coding)	4.93e-30
201909_at	RPS4Y1	ribosomal protein S4, Y-linked 1	4.93e-30
204409_s_at	EIF1AY	eukaryotic translation initiation factor 1A, Y-linked	6.57e-25
206700_s_at	KDM5D	lysine (K)-specific demethylase 5D	7.95e-25
205000_at	DDX3Y	DEAD (Asp-Glu-Ala-Asp) box polypeptide 3, Y-linked	7.55e-22
232618_at	CYorf15A	chromosome Y open reading frame 15A	2.6e-20
214131_at	CYorf15B	chromosome Y open reading frame 15B	1.2e-18
228492_at	USP9Y	ubiquitin specific peptidase 9, Y-linked	9.1e-14
210322_x_at	UTY	ubiquitously transcribed tetratricopeptide repeat gene, Y-linked	3.16e-12
206279_at	PRKY	protein kinase, Y-linked	4.16e-09
230760_at	ZFY	zinc finger protein, Y-linked	7.8e-09
226817_at	DSC2	desmocollin 2	9.16e-08
1562313_at	BCORL2	BCL6 co-repressor-like 2	3.94e-07
202018_s_at	LTF	lactotransferrin	4.75e-07
239207_at	KDM5C	lysine (K)-specific demethylase 5C	5.74e-07
207269_at	DEFA4	defensin, alpha 4, corticostatin	2.19e-06
207617_at	DDX3X	DEAD (Asp-Glu-Ala-Asp) box polypeptide 3, X-linked	3.49e-06
212531_at	LCN2	lipocalin 2	3.49e-06
214983_at	TTTY15	testis-specific transcript, Y-linked 15 (non-protein coding)	9.91e-06
205048_s_at	PSPH	phosphoserine phosphatase	1.67e-05
203949_at	MPO	myeloperoxidase	2.26e-05
206676_at	CEACAM8	carcinoembryonic antigen-related cell adhesion molecule 8	2.57e-05
210244_at	CAMP	cathelicidin antimicrobial peptide	4.98e-05
217207_s_at	BTNL3	butyrophilin-like 3	4.98e-05
220831_at	GCNT4	glucosaminyl (N-acetyl) transferase 4, core 2 (beta-1,6-N-acetylglucosaminyltransferase)	0.000119523
229022_at	ZFX	zinc finger protein, X-linked	0.000134597
205040_at	ORM1	orosomucoid 1	0.000134597
1553471_at	AMAC1	acyl-malonyl condensing enzyme 1	0.000203037
218818_at	FHL3	four and a half LIM domains 3	0.000203037
205557_at	BPI	bactericidal/permeability-increasing protein	0.000204539
205653_at	CTSG	cathepsin G	0.000240552
203030_s_at	PTPRN2	protein tyrosine phosphatase, receptor type, N polypeptide 2	0.000290401
212413_at	2011-09-06	septin 6	0.000389283
231688_at	MMP8	matrix metallopeptidase 8 (neutrophil collagenase)	0.000448417
212196_at	IL6ST	interleukin 6 signal transducer (gp130, oncostatin M receptor)	0.000581867
223343_at	MS4A7	membrane-spanning 4-domains, subfamily A, member 7	0.000820274
212768_s_at	OLFM4	olfactomedin 4	0.000958405
266_s_at	CD24	CD24 molecule	0.00109161
207129_at	CA5B	carbonic anhydrase VB, mitochondrial	0.001364
211657_at	CEACAM6	carcinoembryonic antigen-related cell adhesion molecule 6 (non-specific cross reacting antigen)	0.001364
224293_at	TTTY10	testis-specific transcript, Y-linked 10 (non-protein coding)	0.001364
203974_at	HDHD1A	haloacid dehalogenase-like hydrolase domain containing 1A	0.00139913
241871_at	CAMK4	calcium/calmodulin-dependent protein kinase IV	0.00178745
1559988_at	ZNF483	zinc finger protein 483	0.00179099
233375_at	EFCAB2	EF-hand calcium binding domain 2	0.00179504
203628_at	IGF1R	insulin-like growth factor 1 receptor	0.00179514
202428_x_at	DBI	diazepam binding inhibitor (GABA receptor modulator, acyl-Coenzyme A binding protein)	0.00179514
213174_at	TTC9	tetratricopeptide repeat domain 9	0.00191434
220784_s_at	UTS2	urotensin 2	0.00207998
1552772_at	CLEC4D	C-type lectin domain family 4, member D	0.00222008
202090_s_at	UQCR	ubiquinol-cytochrome c reductase, 6.4kDa subunit	0.00222051
222696_at	AXIN2	axin 2	0.00222051
213135_at	TIAM1	T-cell lymphoma invasion and metastasis 1	0.00222051
221676_s_at	CORO1C	coronin, actin binding protein, 1C	0.00255703
242557_at	NCRNA00171	non-protein coding RNA 171	0.00255703
1557924_s_at	ALPL	alkaline phosphatase, liver/bone/kidney	0.00269924
229390_at	FAM26F	family with sequence similarity 26, member F	0.00276221
225383_at	ZNF275	zinc finger protein 275	0.00316167
56256_at	SIDT2	SID1 transmembrane family, member 2	0.0034437
219969_at	CXorf15	chromosome X open reading frame 15	0.00359847
207132_x_at	PFDN5	prefoldin subunit 5	0.00372308
232164_s_at	EPPK1	epiplakin 1	0.00392304
240336_at	HBM	hemoglobin, mu	0.00395815
1566099_at	CD6	CD6 molecule	0.00427075
210948_s_at	LEF1	lymphoid enhancer-binding factor 1	0.00433338
227265_at	FGL2	fibrinogen-like 2	0.00447537
201317_s_at	PSMA2	proteasome (prosome, macropain) subunit, alpha type, 2	0.00470094
223696_at	ARSD	arylsulfatase D	0.00517459
1557465_at	RP11-327P2.4	hypothetical LOC283521	0.00517459
201568_at	UQCRQ	ubiquinol-cytochrome c reductase, complex III subunit VII, 9.5kDa	0.00517459
213547_at	CAND2	cullin-associated and neddylation-dissociated 2 (putative)	0.00517459
204340_at	TMEM187	transmembrane protein 187	0.00517459
213830_at	TRD@	T cell receptor delta locus	0.00517459
242722_at	LMO7	LIM domain 7	0.00584534
229008_at	WDR60	WD repeat domain 60	0.00623972
206337_at	CCR7	chemokine (C-C motif) receptor 7	0.00623972
216205_s_at	MFN2	mitofusin 2	0.00627712
202592_at	BLOC1S1	biogenesis of lysosomal organelles complex-1, subunit 1	0.00629115
227474_at	LOC654433	hypothetical LOC654433	0.00640527
213776_at	LOC157562	hypothetical protein LOC157562	0.00640527
228428_at	FAM102A	family with sequence similarity 102, member A	0.00651819
204777_s_at	MAL	mal, T-cell differentiation protein	0.00652696
221631_at	CACNA1I	calcium channel, voltage-dependent, T type, alpha 1I subunit	0.00652696
204170_s_at	CKS2	CDC28 protein kinase regulatory subunit 2	0.00674948
1560370_x_at	ANKH	ankylosis, progressive homolog (mouse)	0.00678353
244808_at	GRAMD1A	GRAM domain containing 1A	0.00688975
242292_at	CXorf50B	chromosome X open reading frame 50B	0.00731874
215345_x_at	TARP	TCR gamma alternate reading frame protein	0.00748053
214322_at	CAMK2G	calcium/calmodulin-dependent protein kinase II gamma	0.00760157
231798_at	NOG	noggin	0.00778421
204061_at	PRKX	protein kinase, X-linked	0.00782608
203385_at	DGKA	diacylglycerol kinase, alpha 80kDa	0.00782608
217147_s_at	TRAT1	T cell receptor associated transmembrane adaptor 1	0.00782608
202325_s_at	ATP5J	ATP synthase, H+ transporting, mitochondrial F0 complex, subunit F6	0.00782608
227925_at	FLJ39051	hypothetical protein LOC399972	0.00783215
227686_at	OXNAD1	oxidoreductase NAD-binding domain containing 1	0.00784064
220179_at	DPEP3	dipeptidase 3	0.00797636
218279_s_at	HIST2H2AA3	histone cluster 2, H2aa3	0.00878657
217897_at	FXYD6	FXYD domain containing ion transport regulator 6	0.00878657
205254_x_at	TCF7	transcription factor 7 (T-cell specific, HMG-box)	0.00878657
212190_at	SERPINE2	serpin peptidase inhibitor, clade E (nexin, plasminogen activator inhibitor type 1), member 2	0.00919671
235310_at	GCET2	germinal center expressed transcript 2	0.00934679
200965_s_at	ABLIM1	actin binding LIM protein 1	0.00938681
235085_at	PRAGMIN	homolog of rat pragma of Rnd2	0.00955346
220418_at	UBASH3A	ubiquitin associated and SH3 domain containing, A	0.00960224

## Sheet: Gender Functional Annotation Cl
Annotation Cluster 1	Enrichment Score: 3.0041497369401697
Category	Term	Count	%	PValue	Genes
SP_PIR_KEYWORDS	antibiotic	5	4.9505	0.000315853	BPI, CAMP, DEFA4, LTF, CTSG
SP_PIR_KEYWORDS	Antimicrobial	5	4.9505	0.000372748	BPI, CAMP, DEFA4, LTF, CTSG
GOTERM_BP_FAT	GO:0006952~defense response	11	10.8911	0.00105578	ORM1, CCR7, BPI, CAMP, DEFA4, MPO, LTF, CD24, TRD@, TRAT1, CTSG
GOTERM_BP_FAT	GO:0042742~defense response to bacterium	5	4.9505	0.00254515	BPI, CAMP, DEFA4, LTF, CTSG
GOTERM_BP_FAT	GO:0009617~response to bacterium	6	5.94059	0.00301344	BPI, CAMP, DEFA4, LTF, CD24, CTSG
Annotation Cluster 2	Enrichment Score: 2.048217343547663
Category	Term	Count	%	PValue	Genes
SP_PIR_KEYWORDS	signal	30	29.703	0.000407885	ALPL, NOG, ARSD, UTS2, OLFM4, IL6ST, MMP8, SIDT2, FXYD6, IGF1R, SERPINE2, CEACAM8, DPEP3, CEACAM6, LTF, FGL2, CD24, CD6, PTPRN2, CAMP, BTNL3, LCN2, ORM1, CCR7, BPI, DEFA4, MPO, DSC2, OXNAD1, CTSG
UP_SEQ_FEATURE	signal peptide	30	29.703	0.000454549	ALPL, NOG, ARSD, UTS2, OLFM4, IL6ST, MMP8, SIDT2, FXYD6, IGF1R, SERPINE2, CEACAM8, DPEP3, CEACAM6, LTF, FGL2, CD24, CD6, PTPRN2, CAMP, BTNL3, LCN2, ORM1, CCR7, BPI, DEFA4, MPO, DSC2, OXNAD1, CTSG
GOTERM_CC_FAT	GO:0005615~extracellular space	12	11.8812	0.000904997	ORM1, UTS2, NOG, OLFM4, SERPINE2, IL6ST, CEACAM8, DEFA4, MMP8, MPO, FGL2, FXYD6
UP_SEQ_FEATURE	disulfide bond	24	23.7624	0.00662848	GCNT4, UTS2, NOG, OLFM4, IL6ST, CAMP, MMP8, TRD@, TRAT1, LCN2, IGF1R, ORM1, BPI, CCR7, DEFA4, CEACAM8, DPEP3, MPO, LTF, CEACAM6, FGL2, CLEC4D, CD6, CTSG
SP_PIR_KEYWORDS	disulfide bond	24	23.7624	0.00950677	GCNT4, UTS2, NOG, OLFM4, IL6ST, CAMP, MMP8, TRD@, TRAT1, LCN2, IGF1R, ORM1, BPI, CCR7, DEFA4, CEACAM8, DPEP3, MPO, LTF, CEACAM6, FGL2, CLEC4D, CD6, CTSG
GOTERM_CC_FAT	GO:0044421~extracellular region part	12	11.8812	0.0119178	ORM1, UTS2, NOG, OLFM4, SERPINE2, IL6ST, CEACAM8, DEFA4, MMP8, MPO, FGL2, FXYD6
SP_PIR_KEYWORDS	glycoprotein	29	28.7129	0.0466547	ALPL, GCNT4, NOG, ARSD, OLFM4, IL6ST, MMP8, TRD@, SIDT2, IGF1R, SERPINE2, CEACAM8, DPEP3, LTF, CEACAM6, FGL2, CD24, CLEC4D, CD6, PTPRN2, CACNA1I, MAL, LCN2, ORM1, CCR7, BPI, MPO, DSC2, CTSG
UP_SEQ_FEATURE	glycosylation site:N-linked (GlcNAc...)	28	27.7228	0.0498633	ALPL, GCNT4, NOG, ARSD, OLFM4, IL6ST, MMP8, TRD@, SIDT2, IGF1R, SERPINE2, CEACAM8, DPEP3, LTF, CEACAM6, FGL2, CD24, CLEC4D, CD6, PTPRN2, CACNA1I, LCN2, ORM1, CCR7, BPI, MPO, DSC2, CTSG
GOTERM_CC_FAT	GO:0005576~extracellular region	16	15.8416	0.104951	OLFM4, NOG, UTS2, IL6ST, CAMP, MMP8, FXYD6, LCN2, ORM1, BPI, SERPINE2, DEFA4, CEACAM8, MPO, LTF, FGL2
SP_PIR_KEYWORDS	Secreted	13	12.8713	0.107091	OLFM4, NOG, UTS2, IL6ST, CAMP, MMP8, LCN2, ORM1, BPI, SERPINE2, DEFA4, LTF, FGL2
Annotation Cluster 3	Enrichment Score: 1.404370606561901
Category	Term	Count	%	PValue	Genes
KEGG_PATHWAY	hsa04520:Adherens junction	4	3.9604	0.0101046	IGF1R, TCF7, LMO7, LEF1
KEGG_PATHWAY	hsa04310:Wnt signaling pathway	5	4.9505	0.0112251	TCF7, CAMK2G, LEF1, AXIN2, PRKX
KEGG_PATHWAY	hsa05210:Colorectal cancer	4	3.9604	0.0128028	IGF1R, TCF7, LEF1, AXIN2
GOTERM_BP_FAT	GO:0016055~Wnt receptor signaling pathway	4	3.9604	0.030409	TCF7, LEF1, CD24, AXIN2
KEGG_PATHWAY	hsa05213:Endometrial cancer	3	2.9703	0.03718	TCF7, LEF1, AXIN2
KEGG_PATHWAY	hsa05217:Basal cell carcinoma	3	2.9703	0.0411888	TCF7, LEF1, AXIN2
KEGG_PATHWAY	hsa05215:Prostate cancer	3	2.9703	0.096125	IGF1R, TCF7, LEF1
SP_PIR_KEYWORDS	wnt signaling pathway	3	2.9703	0.11574	TCF7, LEF1, AXIN2
KEGG_PATHWAY	hsa05200:Pathways in cancer	4	3.9604	0.304958	IGF1R, TCF7, LEF1, AXIN2
Annotation Cluster 4	Enrichment Score: 1.3475534395354232
Category	Term	Count	%	PValue	Genes
SP_PIR_KEYWORDS	gpi-anchor	5	4.9505	0.00314538	ALPL, CEACAM8, DPEP3, CEACAM6, CD24
UP_SEQ_FEATURE	propeptide:Removed in mature form	5	4.9505	0.0247321	ALPL, CEACAM8, DPEP3, CEACAM6, CD24
GOTERM_CC_FAT	GO:0031225~anchored to membrane	5	4.9505	0.029548	ALPL, CEACAM8, DPEP3, CEACAM6, CD24
SP_PIR_KEYWORDS	lipoprotein	7	6.93069	0.0872468	ALPL, TIAM1, CEACAM8, DPEP3, CEACAM6, MAL, CD24
SP_PIR_KEYWORDS	cell membrane	8	7.92079	0.912054	ALPL, CCR7, IL6ST, CEACAM8, CEACAM6, DSC2, CD24, TRAT1
Annotation Cluster 5	Enrichment Score: 1.2557988296400613
Category	Term	Count	%	PValue	Genes
INTERPRO	IPR013129:Transcription factor jumonji	3	2.9703	0.0064522	UTY, KDM5C, KDM5D
UP_SEQ_FEATURE	domain:JmjC	3	2.9703	0.00913336	UTY, KDM5C, KDM5D
INTERPRO	IPR003347:Transcription factor jumonji/aspartyl beta-hydroxylase	3	2.9703	0.0106255	UTY, KDM5C, KDM5D
SP_PIR_KEYWORDS	iron	6	5.94059	0.011908	UTY, HBM, MPO, LTF, KDM5C, KDM5D
SMART	SM00558:JmjC	3	2.9703	0.0124836	UTY, KDM5C, KDM5D
GOTERM_MF_FAT	GO:0005506~iron ion binding	6	5.94059	0.0200178	UTY, HBM, MPO, LTF, KDM5C, KDM5D
SP_PIR_KEYWORDS	dioxygenase	3	2.9703	0.039832	UTY, KDM5C, KDM5D
GOTERM_MF_FAT	GO:0016702~oxidoreductase activity, acting on single donors with incorporation of molecular oxygen, incorporation of two atoms of oxygen	3	2.9703	0.0443308	UTY, KDM5C, KDM5D
GOTERM_MF_FAT	GO:0016701~oxidoreductase activity, acting on single donors with incorporation of molecular oxygen	3	2.9703	0.0455482	UTY, KDM5C, KDM5D
GOTERM_BP_FAT	GO:0055114~oxidation reduction	6	5.94059	0.226328	UTY, MPO, OXNAD1, UQCRQ, KDM5C, KDM5D
SP_PIR_KEYWORDS	chromatin regulator	3	2.9703	0.271186	UTY, KDM5C, KDM5D
SP_PIR_KEYWORDS	oxidoreductase	5	4.9505	0.282041	UTY, MPO, OXNAD1, KDM5C, KDM5D
GOTERM_BP_FAT	GO:0006325~chromatin organization	4	3.9604	0.303477	HIST2H2AA3, UTY, KDM5C, KDM5D
GOTERM_BP_FAT	GO:0016568~chromatin modification	3	2.9703	0.409059	UTY, KDM5C, KDM5D
GOTERM_BP_FAT	GO:0051276~chromosome organization	4	3.9604	0.451957	HIST2H2AA3, UTY, KDM5C, KDM5D
Annotation Cluster 6	Enrichment Score: 0.9724626109235457
Category	Term	Count	%	PValue	Genes
GOTERM_BP_FAT	GO:0001501~skeletal system development	5	4.9505	0.0797656	ALPL, NOG, MMP8, AXIN2, ANKH
GOTERM_BP_FAT	GO:0001503~ossification	3	2.9703	0.116562	NOG, MMP8, AXIN2
GOTERM_BP_FAT	GO:0060348~bone development	3	2.9703	0.130088	NOG, MMP8, AXIN2
Annotation Cluster 7	Enrichment Score: 0.8412228668102331
Category	Term	Count	%	PValue	Genes
SP_PIR_KEYWORDS	calcium binding	3	2.9703	0.0871985	DGKA, CAMK4, DSC2
GOTERM_MF_FAT	GO:0005509~calcium ion binding	8	7.92079	0.184332	DGKA, ARSD, CAMK4, CACNA1I, MMP8, MPO, EFCAB2, DSC2
SP_PIR_KEYWORDS	calcium	7	6.93069	0.186304	DGKA, ARSD, CAMK4, CACNA1I, MMP8, MPO, DSC2
Annotation Cluster 8	Enrichment Score: 0.8395463691486282
Category	Term	Count	%	PValue	Genes
GOTERM_BP_FAT	GO:0001817~regulation of cytokine production	4	3.9604	0.0650284	BPI, IL6ST, UBASH3A, CD24
GOTERM_BP_FAT	GO:0002694~regulation of leukocyte activation	3	2.9703	0.207574	BPI, IL6ST, CD24
GOTERM_BP_FAT	GO:0050865~regulation of cell activation	3	2.9703	0.224432	BPI, IL6ST, CD24
Annotation Cluster 9	Enrichment Score: 0.771196235317861
Category	Term	Count	%	PValue	Genes
INTERPRO	IPR013106:Immunoglobulin V-set	5	4.9505	0.0371444	TARP, CEACAM8, BTNL3, CEACAM6, TRD@
UP_SEQ_FEATURE	domain:Ig-like V-type	3	2.9703	0.120112	CEACAM8, BTNL3, CEACAM6
INTERPRO	IPR013783:Immunoglobulin-like fold	6	5.94059	0.146827	TARP, IL6ST, CEACAM8, BTNL3, CEACAM6, TRD@
INTERPRO	IPR003599:Immunoglobulin subtype	4	3.9604	0.232161	CEACAM8, BTNL3, CEACAM6, TRD@
INTERPRO	IPR007110:Immunoglobulin-like	5	4.9505	0.246176	TARP, CEACAM8, BTNL3, CEACAM6, TRD@
SMART	SM00409:IG	4	3.9604	0.272922	CEACAM8, BTNL3, CEACAM6, TRD@
SP_PIR_KEYWORDS	Immunoglobulin domain	4	3.9604	0.391079	IL6ST, CEACAM8, BTNL3, CEACAM6
Annotation Cluster 10	Enrichment Score: 0.74661431631112
Category	Term	Count	%	PValue	Genes
GOTERM_BP_FAT	GO:0009968~negative regulation of signal transduction	5	4.9505	0.0262481	MFN2, NOG, IL6ST, UBASH3A, AXIN2
GOTERM_BP_FAT	GO:0010648~negative regulation of cell communication	5	4.9505	0.0377324	MFN2, NOG, IL6ST, UBASH3A, AXIN2
GOTERM_BP_FAT	GO:0043009~chordate embryonic development	4	3.9604	0.238416	MFN2, NOG, LEF1, AXIN2
GOTERM_BP_FAT	GO:0009792~embryonic development ending in birth or egg hatching	4	3.9604	0.242501	MFN2, NOG, LEF1, AXIN2
GOTERM_BP_FAT	GO:0003002~regionalization	3	2.9703	0.266005	NOG, LEF1, AXIN2
GOTERM_BP_FAT	GO:0008285~negative regulation of cell proliferation	4	3.9604	0.279731	MFN2, NOG, CD24, AXIN2
GOTERM_BP_FAT	GO:0045596~negative regulation of cell differentiation	3	2.9703	0.301973	NOG, CD24, AXIN2
GOTERM_BP_FAT	GO:0042127~regulation of cell proliferation	6	5.94059	0.373924	MFN2, IGF1R, NOG, IL6ST, CD24, AXIN2
GOTERM_BP_FAT	GO:0007389~pattern specification process	3	2.9703	0.396487	NOG, LEF1, AXIN2

## Sheet: BMI Associated Genes
ID	Symbol	Name	adj.P.Val
201909_at	RPS4Y1	ribosomal protein S4, Y-linked 1	5.91067e-26
235446_at	XIST	X (inactive)-specific transcript (non-protein coding)	9.35512e-26
204409_s_at	EIF1AY	eukaryotic translation initiation factor 1A, Y-linked	1.3942e-20
206700_s_at	KDM5D	lysine (K)-specific demethylase 5D	2.0968e-20
205000_at	DDX3Y	DEAD (Asp-Glu-Ala-Asp) box polypeptide 3, Y-linked	4.20185e-18
232618_at	CYorf15A	chromosome Y open reading frame 15A	4.86099e-16
214131_at	CYorf15B	chromosome Y open reading frame 15B	1.94129e-14
228492_at	USP9Y	ubiquitin specific peptidase 9, Y-linked	3.71046e-10
210322_x_at	UTY	ubiquitously transcribed tetratricopeptide repeat gene, Y-linked	5.9118e-09
217296_at	KIR2DL1	killer cell immunoglobulin-like receptor, two domains, long cytoplasmic tail, 1	7.24852e-08
211687_x_at	KIR3DL1	killer cell immunoglobulin-like receptor, three domains, long cytoplasmic tail, 1	1.24199e-07
223543_at	PDZD4	PDZ domain containing 4	2.45054e-07
206279_at	PRKY	protein kinase, Y-linked	1.25651e-05
202018_s_at	LTF	lactotransferrin	1.4443e-05
230760_at	ZFY	zinc finger protein, Y-linked	1.78974e-05
226679_at	SLC26A11	solute carrier family 26, member 11	4.42025e-05
218272_at	TTC38	tetratricopeptide repeat domain 38	4.68514e-05
220784_s_at	UTS2	urotensin 2	6.35564e-05
219669_at	CD177	CD177 molecule	6.7929e-05
203949_at	MPO	myeloperoxidase	7.34686e-05
212531_at	LCN2	lipocalin 2	8.32998e-05
226817_at	DSC2	desmocollin 2	0.000169534
207269_at	DEFA4	defensin, alpha 4, corticostatin	0.000191317
210244_at	CAMP	cathelicidin antimicrobial peptide	0.000202787
206676_at	CEACAM8	carcinoembryonic antigen-related cell adhesion molecule 8	0.000202787
212768_s_at	OLFM4	olfactomedin 4	0.000206899
213174_at	TTC9	tetratricopeptide repeat domain 9	0.000213824
214983_at	TTTY15	testis-specific transcript, Y-linked 15 (non-protein coding)	0.000268303
239207_at	KDM5C	lysine (K)-specific demethylase 5C	0.000268303
205653_at	CTSG	cathepsin G	0.000300722
227819_at	LGR6	leucine-rich repeat-containing G protein-coupled receptor 6	0.000333399
1562313_at	BCORL2	BCL6 co-repressor-like 2	0.000353784
203030_s_at	PTPRN2	protein tyrosine phosphatase, receptor type, N polypeptide 2	0.000444211
207617_at	DDX3X	DEAD (Asp-Glu-Ala-Asp) box polypeptide 3, X-linked	0.000444211
218279_s_at	HIST2H2AA3	histone cluster 2, H2aa3	0.000453153
206453_s_at	NDRG2	NDRG family member 2	0.000475546
208198_x_at	KIR2DS1	killer cell immunoglobulin-like receptor, two domains, short cytoplasmic tail, 1	0.000475546
201163_s_at	IGFBP7	insulin-like growth factor binding protein 7	0.000533117
1555963_x_at	B3GNT7	UDP-GlcNAc:betaGal beta-1,3-N-acetylglucosaminyltransferase 7	0.000626278
231775_at	TNFRSF10A	tumor necrosis factor receptor superfamily, member 10a	0.000657345
205692_s_at	CD38	CD38 molecule	0.000657345
1556467_at	ZNF80	zinc finger protein 80	0.000657345
208203_x_at	KIR2DS5	killer cell immunoglobulin-like receptor, two domains, short cytoplasmic tail, 5	0.00068062
211657_at	CEACAM6	carcinoembryonic antigen-related cell adhesion molecule 6 (non-specific cross reacting antigen)	0.000718711
219521_at	B3GAT1	beta-1,3-glucuronyltransferase 1 (glucuronosyltransferase P)	0.000822836
226218_at	IL7R	interleukin 7 receptor	0.000917195
203974_at	HDHD1A	haloacid dehalogenase-like hydrolase domain containing 1A	0.00100619
229215_at	ASCL2	achaete-scute complex homolog 2 (Drosophila)	0.00101066
242600_at	FRMD3	FERM domain containing 3	0.00101676
229022_at	ZFX	zinc finger protein, X-linked	0.00126138
206513_at	AIM2	absent in melanoma 2	0.00126138
207705_s_at	NINL	ninein-like	0.00135203
220831_at	GCNT4	glucosaminyl (N-acetyl) transferase 4, core 2 (beta-1,6-N-acetylglucosaminyltransferase)	0.00136331
223433_at	C7orf36	chromosome 7 open reading frame 36	0.00152649
213135_at	TIAM1	T-cell lymphoma invasion and metastasis 1	0.00152649
224225_s_at	ETV7	ets variant 7	0.00152649
212413_at	2011-09-06	septin 6	0.00152649
217147_s_at	TRAT1	T cell receptor associated transmembrane adaptor 1	0.00152649
216676_x_at	KIR3DL3	killer cell immunoglobulin-like receptor, three domains, long cytoplasmic tail, 3	0.00152649
1554595_at	SYMPK	symplekin	0.00165554
210164_at	GZMB	granzyme B (granzyme 2, cytotoxic T-lymphocyte-associated serine esterase 1)	0.00186939
205557_at	BPI	bactericidal/permeability-increasing protein	0.00203824
232563_at	ZNF684	zinc finger protein 684	0.00209021
1553177_at	SH2D1B	SH2 domain containing 1B	0.00227121
225214_at	LOC100129034	hypothetical protein LOC100129034	0.00241754
209460_at	ABAT	4-aminobutyrate aminotransferase	0.00280013
211397_x_at	KIR2DL2	killer cell immunoglobulin-like receptor, two domains, long cytoplasmic tail, 2	0.00280013
227486_at	NT5E	5'-nucleotidase, ecto (CD73)	0.00286697
238581_at	GBP5	guanylate binding protein 5	0.00286697
227899_at	VIT	vitrin	0.00286697
201761_at	MTHFD2	methylenetetrahydrofolate dehydrogenase (NADP+ dependent) 2, methenyltetrahydrofolate cyclohydrolase	0.003148
218818_at	FHL3	four and a half LIM domains 3	0.00319421
228155_at	C10orf58	chromosome 10 open reading frame 58	0.0037789
225129_at	CPNE2	copine II	0.00415101
227609_at	EPSTI1	epithelial stromal interaction 1 (breast)	0.00418596
1554486_a_at	C6orf114	chromosome 6 open reading frame 114	0.004224
210659_at	CMKLR1	chemokine-like receptor 1	0.00521123
1555628_a_at	HAVCR2	hepatitis A virus cellular receptor 2	0.00542437
205376_at	INPP4B	inositol polyphosphate-4-phosphatase, type II, 105kDa	0.00557404
56256_at	SIDT2	SID1 transmembrane family, member 2	0.00561189
208179_x_at	KIR2DL3	killer cell immunoglobulin-like receptor, two domains, long cytoplasmic tail, 3	0.00579209
225383_at	ZNF275	zinc finger protein 275	0.00582695
208122_x_at	KIR2DS3	killer cell immunoglobulin-like receptor, two domains, short cytoplasmic tail, 3	0.00582695
1559585_at	DDX60L	DEAD (Asp-Glu-Ala-Asp) box polypeptide 60-like	0.00584525
218638_s_at	SPON2	spondin 2, extracellular matrix protein	0.006025
220485_s_at	SIRPG	signal-regulatory protein gamma	0.006025
213924_at	MPPE1	metallophosphoesterase 1	0.006025
228264_at	ACCS	1-aminocyclopropane-1-carboxylate synthase homolog (Arabidopsis)(non-functional)	0.006025
208654_s_at	CD164	CD164 molecule, sialomucin	0.006025
207237_at	KCNA3	potassium voltage-gated channel, shaker-related subfamily, member 3	0.006025
202270_at	GBP1	guanylate binding protein 1, interferon-inducible, 67kDa	0.00663554
233006_at	2011-09-04	septin 4	0.00663554
208087_s_at	ZBP1	Z-DNA binding protein 1	0.00663554
224293_at	TTTY10	testis-specific transcript, Y-linked 10 (non-protein coding)	0.00663554
214980_at	UBE3A	ubiquitin protein ligase E3A	0.00663554
205040_at	ORM1	orosomucoid 1	0.0068515
230469_at	RTKN2	rhotekin 2	0.00714827
227925_at	FLJ39051	hypothetical protein LOC399972	0.00730767
205048_s_at	PSPH	phosphoserine phosphatase	0.00749317
1559988_at	ZNF483	zinc finger protein 483	0.00811373
232686_at	SIGLECP3	sialic acid binding Ig-like lectin, pseudogene 3	0.00811373
201999_s_at	DYNLT1	dynein, light chain, Tctex-type 1	0.00822003
1553681_a_at	PRF1	perforin 1 (pore forming protein)	0.00822003
206569_at	IL24	interleukin 24	0.00825485
211410_x_at	KIR2DL5A	killer cell immunoglobulin-like receptor, two domains, long cytoplasmic tail, 5A	0.00825485
235574_at	GBP4	guanylate binding protein 4	0.00863085
220646_s_at	KLRF1	killer cell lectin-like receptor subfamily F, member 1	0.00863085
1557924_s_at	ALPL	alkaline phosphatase, liver/bone/kidney	0.00863085
242809_at	IL1RL1	interleukin 1 receptor-like 1	0.00863085
220418_at	UBASH3A	ubiquitin associated and SH3 domain containing, A	0.00863085
226936_at	C6orf173	chromosome 6 open reading frame 173	0.00863085
206214_at	PLA2G7	phospholipase A2, group VII (platelet-activating factor acetylhydrolase, plasma)	0.00863085
207129_at	CA5B	carbonic anhydrase VB, mitochondrial	0.00863085
230489_at	CD5	CD5 molecule	0.00900147
213497_at	ABTB2	ankyrin repeat and BTB (POZ) domain containing 2	0.00900147
215332_s_at	CD8B	CD8b molecule	0.00910071
203580_s_at	SLC7A6	solute carrier family 7 (cationic amino acid transporter, y+ system), member 6	0.00924637
213348_at	CDKN1C	cyclin-dependent kinase inhibitor 1C (p57, Kip2)	0.00930787
204929_s_at	VAMP5	vesicle-associated membrane protein 5 (myobrevin)	0.00930787
235431_s_at	PELI3	pellino homolog 3 (Drosophila)	0.00953817
219211_at	USP18	ubiquitin specific peptidase 18	0.00971667
203610_s_at	TRIM38	tripartite motif-containing 38	0.00991239

## Sheet: BMI Functional Annotation Clust
Annotation Cluster 1	Enrichment Score: 3.9980963414692514
Category	Term	Count	%	PValue	Genes
PIR_SUPERFAMILY	PIRSF016955:killer cell immunoglobulin-like receptor	6	5.12821	2.79804e-09	KIR2DL5A, KIR2DS5, KIR3DL3, KIR2DS1, KIR2DL1, KIR2DS3, KIR2DL3, KIR2DL2, KIR3DL1
INTERPRO	IPR003599:Immunoglobulin subtype	13	11.1111	6.59828e-07	HAVCR2, KIR2DL5A, KIR2DS5, IL1RL1, CD8B, IGFBP7, KIR2DS1, KIR2DS3, SIRPG, CEACAM8, KIR3DL3, CEACAM6, KIR2DL1, KIR2DL3, KIR2DL2, KIR3DL1
SMART	SM00409:IG	13	11.1111	1.52625e-06	HAVCR2, KIR2DL5A, KIR2DS5, IL1RL1, CD8B, IGFBP7, KIR2DS1, KIR2DS3, SIRPG, CEACAM8, KIR3DL3, CEACAM6, KIR2DL1, KIR2DL3, KIR2DL2, KIR3DL1
KEGG_PATHWAY	hsa04650:Natural killer cell mediated cytotoxicity	9	7.69231	8.19144e-06	TNFRSF10A, PRF1, KIR2DL5A, KIR2DS5, KIR2DS1, GZMB, KIR2DL1, KIR2DS3, KIR2DL3, KIR2DL2, SH2D1B, KIR3DL1
KEGG_PATHWAY	hsa05332:Graft-versus-host disease	6	5.12821	1.24761e-05	PRF1, KIR2DL5A, GZMB, KIR2DL1, KIR2DL3, KIR2DL2, KIR3DL1
UP_SEQ_FEATURE	domain:Ig-like C2-type 1	9	7.69231	1.3276e-05	KIR2DL5A, IL1RL1, KIR2DS5, CEACAM8, KIR3DL3, KIR2DS1, CEACAM6, KIR2DL1, KIR2DS3, KIR2DL3, KIR2DL2, KIR3DL1
UP_SEQ_FEATURE	domain:Ig-like C2-type 2	9	7.69231	1.37915e-05	KIR2DL5A, IL1RL1, KIR2DS5, CEACAM8, KIR3DL3, KIR2DS1, CEACAM6, KIR2DL1, KIR2DS3, KIR2DL3, KIR2DL2, KIR3DL1
SP_PIR_KEYWORDS	Immunoglobulin domain	13	11.1111	1.44481e-05	HAVCR2, KIR2DL5A, KIR2DS5, IL1RL1, CD8B, IGFBP7, KIR2DS1, KIR2DS3, SIRPG, CEACAM8, KIR3DL3, CEACAM6, KIR2DL1, KIR2DL3, KIR2DL2, KIR3DL1
KEGG_PATHWAY	hsa04612:Antigen processing and presentation	7	5.98291	4.48902e-05	KIR2DL5A, CD8B, KIR2DS5, KIR3DL3, KIR2DS1, KIR2DL1, KIR2DS3, KIR2DL3, KIR2DL2, KIR3DL1
GOTERM_MF_FAT	GO:0032396~inhibitory MHC class I receptor activity	3	2.5641	9.57966e-05	KIR2DS5, KIR2DS1, KIR2DL1, KIR2DS3, KIR2DL2, KIR3DL1
GOTERM_MF_FAT	GO:0032393~MHC class I receptor activity	4	3.4188	0.000114133	KIR2DS5, KIR2DS1, KIR2DL1, KLRF1, KIR2DS3, KIR2DL2, KIR3DL1
INTERPRO	IPR013151:Immunoglobulin	8	6.83761	0.000214537	KIR2DL5A, KIR2DS5, CEACAM8, KIR3DL3, KIR2DS1, CEACAM6, KIR2DL1, KIR2DS3, KIR2DL3, KIR2DL2, KIR3DL1
INTERPRO	IPR013783:Immunoglobulin-like fold	12	10.2564	0.00047841	HAVCR2, KIR2DL5A, KIR2DS5, CD8B, IL1RL1, KIR2DS1, KIR2DS3, SIRPG, CEACAM8, KIR3DL3, CEACAM6, KIR2DL1, KIR2DL3, KIR2DL2, KIR3DL1
UP_SEQ_FEATURE	domain:Ig-like V-type	5	4.2735	0.00555987	HAVCR2, SIRPG, CD8B, CEACAM8, CEACAM6
INTERPRO	IPR013106:Immunoglobulin V-set	6	5.12821	0.0171136	HAVCR2, SIRPG, IL1RL1, CD8B, CEACAM8, CEACAM6
UP_SEQ_FEATURE	domain:Ig-like C2-type 3	4	3.4188	0.0326749	IL1RL1, KIR3DL3, KIR2DL1, KIR2DL2, KIR3DL1
INTERPRO	IPR007110:Immunoglobulin-like	7	5.98291	0.080964	HAVCR2, SIRPG, IL1RL1, CD8B, IGFBP7, CEACAM8, CEACAM6
SP_PIR_KEYWORDS	receptor	14	11.9658	0.112021	KIR2DL5A, KIR2DS5, CMKLR1, IL1RL1, PTPRN2, KIR2DS1, KIR2DS3, LGR6, IL7R, TNFRSF10A, CD38, KIR3DL3, KIR2DL1, KLRF1, KIR2DL3, KIR2DL2, KIR3DL1
Annotation Cluster 2	Enrichment Score: 3.897032912466418
Category	Term	Count	%	PValue	Genes
SP_PIR_KEYWORDS	signal	41	35.0427	5.25648e-07	ALPL, PRF1, OLFM4, UTS2, KIR2DL5A, CD8B, IGFBP7, SIDT2, LGR6, VIT, IL7R, CD177, CEACAM8, LTF, CEACAM6, SPON2, NT5E, CD5, HAVCR2, C10ORF58, IL1RL1, KIR2DS5, CAMP, PTPRN2, KIR2DS1, GZMB, KIR2DS3, IL24, CD164, LCN2, TNFRSF10A, ORM1, BPI, SIRPG, DEFA4, KIR3DL
UP_SEQ_FEATURE	signal peptide	41	35.0427	6.22743e-07	ALPL, PRF1, OLFM4, UTS2, KIR2DL5A, CD8B, IGFBP7, SIDT2, LGR6, VIT, IL7R, CD177, CEACAM8, LTF, CEACAM6, SPON2, NT5E, CD5, HAVCR2, C10ORF58, IL1RL1, KIR2DS5, CAMP, PTPRN2, KIR2DS1, GZMB, KIR2DS3, IL24, CD164, LCN2, TNFRSF10A, ORM1, BPI, SIRPG, DEFA4, KIR3DL
SP_PIR_KEYWORDS	disulfide bond	37	31.6239	2.57651e-06	PRF1, GCNT4, OLFM4, UTS2, KIR2DL5A, CD8B, IGFBP7, LGR6, VIT, SLC7A6, CEACAM8, LTF, CEACAM6, KLRF1, SPON2, NT5E, CD5, HAVCR2, IL1RL1, CMKLR1, KIR2DS5, CAMP, KIR2DS1, GZMB, KIR2DS3, TRAT1, LCN2, TNFRSF10A, ORM1, CD38, BPI, SIRPG, DEFA4, KIR3DL3, MPO, KIR2DL
UP_SEQ_FEATURE	disulfide bond	35	29.9145	1.00489e-05	PRF1, GCNT4, OLFM4, UTS2, KIR2DL5A, CD8B, IGFBP7, LGR6, VIT, CEACAM8, LTF, CEACAM6, KLRF1, SPON2, CD5, HAVCR2, IL1RL1, CMKLR1, KIR2DS5, CAMP, KIR2DS1, GZMB, KIR2DS3, TRAT1, LCN2, TNFRSF10A, ORM1, CD38, BPI, SIRPG, DEFA4, KIR3DL3, MPO, KIR2DL1, KIR2DL3, KI
UP_SEQ_FEATURE	glycosylation site:N-linked (GlcNAc...)	43	36.7521	4.26842e-05	ALPL, GCNT4, PRF1, OLFM4, KIR2DL5A, CD8B, IGFBP7, KCNA3, SIDT2, VIT, LGR6, IL7R, CD177, B3GNT7, CEACAM8, CEACAM6, LTF, KLRF1, NT5E, CD5, HAVCR2, KIR2DS5, IL1RL1, CMKLR1, PTPRN2, KIR2DS1, GZMB, KIR2DS3, IL24, CD164, LCN2, TNFRSF10A, ORM1, B3GAT1, CD38, BPI
SP_PIR_KEYWORDS	glycoprotein	44	37.6068	4.71256e-05	ALPL, GCNT4, PRF1, OLFM4, KIR2DL5A, CD8B, IGFBP7, KCNA3, SIDT2, VIT, LGR6, IL7R, CD177, B3GNT7, CEACAM8, CEACAM6, LTF, KLRF1, SPON2, NT5E, CD5, HAVCR2, KIR2DS5, IL1RL1, CMKLR1, PTPRN2, KIR2DS1, GZMB, KIR2DS3, IL24, CD164, LCN2, TNFRSF10A, ORM1, B3GAT1, CD
SP_PIR_KEYWORDS	Secreted	20	17.094	0.00288113	PRF1, UTS2, OLFM4, CD8B, IL1RL1, C10ORF58, CAMP, IGFBP7, IL24, IL7R, VIT, CD164, LCN2, ORM1, BPI, DEFA4, PLA2G7, LTF, KIR2DL1, SPON2, KIR2DL2
GOTERM_CC_FAT	GO:0005576~extracellular region	22	18.8034	0.006637	PRF1, UTS2, OLFM4, CD8B, IL1RL1, C10ORF58, CAMP, IGFBP7, IL24, IL7R, VIT, CD164, LCN2, ORM1, BPI, DEFA4, CEACAM8, PLA2G7, MPO, LTF, KIR2DL1, SPON2, KIR2DL2
GOTERM_CC_FAT	GO:0005615~extracellular space	9	7.69231	0.0533445	ORM1, UTS2, OLFM4, IGFBP7, CEACAM8, DEFA4, PLA2G7, MPO, IL24
GOTERM_CC_FAT	GO:0044421~extracellular region part	11	9.40171	0.0615699	ORM1, UTS2, OLFM4, IGFBP7, CEACAM8, DEFA4, PLA2G7, MPO, IL24, VIT, SPON2
Annotation Cluster 3	Enrichment Score: 2.6975644826943737
Category	Term	Count	%	PValue	Genes
SP_PIR_KEYWORDS	antibiotic	5	4.2735	0.000601197	BPI, CAMP, DEFA4, LTF, CTSG
SP_PIR_KEYWORDS	Antimicrobial	5	4.2735	0.000708013	BPI, CAMP, DEFA4, LTF, CTSG
GOTERM_BP_FAT	GO:0006952~defense response	12	10.2564	0.000761926	PRF1, KIR2DS5, IL1RL1, CAMP, KIR2DS1, KIR2DS3, TRAT1, ORM1, BPI, DEFA4, PLA2G7, LTF, MPO, CTSG
GOTERM_BP_FAT	GO:0042742~defense response to bacterium	5	4.2735	0.00396763	BPI, CAMP, DEFA4, LTF, CTSG
GOTERM_BP_FAT	GO:0009617~response to bacterium	5	4.2735	0.0252741	BPI, CAMP, DEFA4, LTF, CTSG
Annotation Cluster 4	Enrichment Score: 2.16063624762128
Category	Term	Count	%	PValue	Genes
UP_SEQ_FEATURE	glycosylation site:N-linked (GlcNAc...)	43	36.7521	4.26842e-05	ALPL, GCNT4, PRF1, OLFM4, KIR2DL5A, CD8B, IGFBP7, KCNA3, SIDT2, VIT, LGR6, IL7R, CD177, B3GNT7, CEACAM8, CEACAM6, LTF, KLRF1, NT5E, CD5, HAVCR2, KIR2DS5, IL1RL1, CMKLR1, PTPRN2, KIR2DS1, GZMB, KIR2DS3, IL24, CD164, LCN2, TNFRSF10A, ORM1, B3GAT1, CD38, BPI
SP_PIR_KEYWORDS	glycoprotein	44	37.6068	4.71256e-05	ALPL, GCNT4, PRF1, OLFM4, KIR2DL5A, CD8B, IGFBP7, KCNA3, SIDT2, VIT, LGR6, IL7R, CD177, B3GNT7, CEACAM8, CEACAM6, LTF, KLRF1, SPON2, NT5E, CD5, HAVCR2, KIR2DS5, IL1RL1, CMKLR1, PTPRN2, KIR2DS1, GZMB, KIR2DS3, IL24, CD164, LCN2, TNFRSF10A, ORM1, B3GAT1, CD
GOTERM_CC_FAT	GO:0005886~plasma membrane	39	33.3333	0.000194753	ALPL, PRF1, KIR2DL5A, CD8B, KCNA3, LGR6, IL7R, SLC26A11, SLC7A6, DDX3X, CD177, TIAM1, DDX3Y, CEACAM8, RTKN2, CEACAM6, KLRF1, NT5E, CD5, SYMPK, GBP5, KIR2DS5, IL1RL1, CMKLR1, PTPRN2, KIR2DS1, GZMB, KIR2DS3, CD164, TRAT1, CD38, BPI, SIRPG, VAMP5, KIR3DL3, D
SP_PIR_KEYWORDS	cell membrane	26	22.2222	0.000463372	ALPL, PRF1, KIR2DL5A, CD8B, LGR6, IL7R, SLC26A11, SLC7A6, CD177, CEACAM8, CEACAM6, NT5E, SYMPK, GBP5, IL1RL1, CMKLR1, KIR2DS5, KIR2DS1, KIR2DS3, CD164, TRAT1, VAMP5, KIR3DL3, DSC2, KIR2DL1, KIR2DL3, KIR2DL2, KIR3DL1, GBP1
GOTERM_CC_FAT	GO:0005887~integral to plasma membrane	17	14.5299	0.00165226	CD8B, CMKLR1, KIR2DS5, PTPRN2, KCNA3, KIR2DS1, KIR2DS3, CD164, SLC7A6, TRAT1, BPI, CEACAM8, VAMP5, CEACAM6, KIR2DL1, KLRF1, KIR2DL3, CD5, KIR2DL2, KIR3DL1
GOTERM_CC_FAT	GO:0031226~intrinsic to plasma membrane	17	14.5299	0.0020846	CD8B, CMKLR1, KIR2DS5, PTPRN2, KCNA3, KIR2DS1, KIR2DS3, CD164, SLC7A6, TRAT1, BPI, CEACAM8, VAMP5, CEACAM6, KIR2DL1, KLRF1, KIR2DL3, CD5, KIR2DL2, KIR3DL1
GOTERM_CC_FAT	GO:0044459~plasma membrane part	24	20.5128	0.00431443	CD8B, KCNA3, IL7R, SLC7A6, CEACAM8, CEACAM6, KLRF1, CD5, SYMPK, GBP5, IL1RL1, KIR2DS5, CMKLR1, PTPRN2, KIR2DS1, GZMB, KIR2DS3, CD164, TRAT1, BPI, VAMP5, DSC2, KIR2DL1, KIR2DL3, KIR2DL2, KIR3DL1, GBP1
UP_SEQ_FEATURE	topological domain:Extracellular	24	20.5128	0.0319866	KIR2DL5A, CD8B, SIDT2, LGR6, IL7R, SLC26A11, SLC7A6, KLRF1, CD5, HAVCR2, IL1RL1, KIR2DS5, CMKLR1, PTPRN2, KIR2DS1, KIR2DS3, CD164, TRAT1, TNFRSF10A, CD38, SIRPG, KIR3DL3, DSC2, KIR2DL1, KIR2DL3, KIR2DL2, KIR3DL1
UP_SEQ_FEATURE	topological domain:Cytoplasmic	28	23.9316	0.0378219	GCNT4, KIR2DL5A, CD8B, IL7R, LGR6, SIDT2, SLC26A11, SLC7A6, B3GNT7, KLRF1, CD5, HAVCR2, IL1RL1, CMKLR1, KIR2DS5, PTPRN2, KIR2DS1, KIR2DS3, CD164, TRAT1, TNFRSF10A, B3GAT1, CD38, SIRPG, VAMP5, KIR3DL3, DSC2, KIR2DL1, KIR2DL3, KIR2DL2, KIR3DL1
SP_PIR_KEYWORDS	membrane	42	35.8974	0.150412	ALPL, GCNT4, PRF1, KIR2DL5A, CD8B, KCNA3, SIDT2, LGR6, IL7R, SLC26A11, SLC7A6, FRMD3, MPPE1, CD177, B3GNT7, CEACAM8, CEACAM6, KLRF1, NT5E, CD5, HAVCR2, SYMPK, GBP5, KIR2DS5, IL1RL1, CMKLR1, C10ORF58, PTPRN2, KIR2DS1, KIR2DS3, CD164, TRAT1, TNFRSF10A, B3GA
GOTERM_CC_FAT	GO:0031224~intrinsic to membrane	39	33.3333	0.151672	ALPL, GCNT4, PRF1, KIR2DL5A, CD8B, KCNA3, SIDT2, LGR6, IL7R, SLC26A11, SLC7A6, FRMD3, MPPE1, CD177, B3GNT7, CEACAM8, CEACAM6, KLRF1, NT5E, CD5, HAVCR2, KIR2DS5, IL1RL1, CMKLR1, C10ORF58, PTPRN2, KIR2DS1, KIR2DS3, CD164, TRAT1, TNFRSF10A, B3GAT1, CD38, BPI
SP_PIR_KEYWORDS	transmembrane	34	29.0598	0.171136	ALPL, GCNT4, PRF1, KIR2DL5A, CD8B, KCNA3, SIDT2, LGR6, IL7R, SLC26A11, SLC7A6, FRMD3, MPPE1, B3GNT7, KLRF1, CD5, HAVCR2, C10ORF58, IL1RL1, CMKLR1, KIR2DS5, PTPRN2, KIR2DS1, KIR2DS3, CD164, TRAT1, TNFRSF10A, B3GAT1, CD38, SIRPG, VAMP5, KIR3DL3, DSC2, KIR2D
GOTERM_CC_FAT	GO:0016021~integral to membrane	37	31.6239	0.201898	ALPL, PRF1, GCNT4, KIR2DL5A, CD8B, KCNA3, SIDT2, LGR6, IL7R, SLC26A11, SLC7A6, FRMD3, MPPE1, B3GNT7, CEACAM8, CEACAM6, KLRF1, CD5, HAVCR2, KIR2DS5, C10ORF58, IL1RL1, CMKLR1, PTPRN2, KIR2DS1, KIR2DS3, CD164, TRAT1, TNFRSF10A, B3GAT1, CD38, BPI, SIRPG, VAMP
UP_SEQ_FEATURE	transmembrane region	33	28.2051	0.219159	GCNT4, PRF1, KIR2DL5A, CD8B, KCNA3, SIDT2, LGR6, IL7R, SLC26A11, SLC7A6, FRMD3, MPPE1, B3GNT7, KLRF1, CD5, HAVCR2, C10ORF58, IL1RL1, CMKLR1, KIR2DS5, PTPRN2, KIR2DS1, KIR2DS3, CD164, TRAT1, TNFRSF10A, B3GAT1, CD38, SIRPG, VAMP5, KIR3DL3, DSC2, KIR2DL1, KI
Annotation Cluster 5	Enrichment Score: 1.7814627005480297
Category	Term	Count	%	PValue	Genes
SP_PIR_KEYWORDS	gpi-anchor	5	4.2735	0.00575237	ALPL, CD177, CEACAM8, CEACAM6, NT5E
UP_SEQ_FEATURE	propeptide:Removed in mature form	6	5.12821	0.0100869	ALPL, GBP5, CD177, CEACAM8, CEACAM6, NT5E
SP_PIR_KEYWORDS	lipoprotein	9	7.69231	0.0295527	ALPL, GBP5, TIAM1, CD177, CEACAM8, KCNA3, CEACAM6, NT5E, GBP1
GOTERM_CC_FAT	GO:0031225~anchored to membrane	5	4.2735	0.0436462	ALPL, CD177, CEACAM8, CEACAM6, NT5E
Annotation Cluster 6	Enrichment Score: 1.3239078117117746
Category	Term	Count	%	PValue	Genes
GOTERM_BP_FAT	GO:0002694~regulation of leukocyte activation	5	4.2735	0.015446	CD38, BPI, SIRPG, IL7R, CD5
GOTERM_BP_FAT	GO:0050865~regulation of cell activation	5	4.2735	0.0183911	CD38, BPI, SIRPG, IL7R, CD5
GOTERM_BP_FAT	GO:0051251~positive regulation of lymphocyte activation	4	3.4188	0.0184541	CD38, SIRPG, IL7R, CD5
GOTERM_BP_FAT	GO:0002696~positive regulation of leukocyte activation	4	3.4188	0.0232778	CD38, SIRPG, IL7R, CD5
GOTERM_BP_FAT	GO:0050867~positive regulation of cell activation	4	3.4188	0.0262259	CD38, SIRPG, IL7R, CD5
KEGG_PATHWAY	hsa04640:Hematopoietic cell lineage	4	3.4188	0.0313767	CD38, CD8B, IL7R, CD5
GOTERM_BP_FAT	GO:0002684~positive regulation of immune system process	5	4.2735	0.0485576	CD38, SIRPG, IL7R, CD5, TRAT1
GOTERM_BP_FAT	GO:0051249~regulation of lymphocyte activation	4	3.4188	0.0538997	CD38, SIRPG, IL7R, CD5
GOTERM_BP_FAT	GO:0050870~positive regulation of T cell activation	3	2.5641	0.0711644	SIRPG, IL7R, CD5
GOTERM_BP_FAT	GO:0050863~regulation of T cell activation	3	2.5641	0.146202	SIRPG, IL7R, CD5
GOTERM_CC_FAT	GO:0009986~cell surface	5	4.2735	0.157758	CD38, IL1RL1, IL7R, CD5, CTSG
GOTERM_BP_FAT	GO:0042127~regulation of cell proliferation	7	5.98291	0.300789	CDKN1C, CD38, SIRPG, IGFBP7, RTKN2, CD164, CD5
Annotation Cluster 7	Enrichment Score: 1.073534830425689
Category	Term	Count	%	PValue	Genes
INTERPRO	IPR013129:Transcription factor jumonji	3	2.5641	0.00903445	UTY, KDM5C, KDM5D
UP_SEQ_FEATURE	domain:JmjC	3	2.5641	0.0126327	UTY, KDM5C, KDM5D
INTERPRO	IPR003347:Transcription factor jumonji/aspartyl beta-hydroxylase	3	2.5641	0.0148127	UTY, KDM5C, KDM5D
SMART	SM00558:JmjC	3	2.5641	0.0182209	UTY, KDM5C, KDM5D
GOTERM_MF_FAT	GO:0005506~iron ion binding	6	5.12821	0.0310186	UTY, MPO, LTF, NT5E, KDM5C, KDM5D
SP_PIR_KEYWORDS	dioxygenase	3	2.5641	0.0539826	UTY, KDM5C, KDM5D
GOTERM_MF_FAT	GO:0016702~oxidoreductase activity, acting on single donors with incorporation of molecular oxygen, incorporation of two atoms of oxygen	3	2.5641	0.0544062	UTY, KDM5C, KDM5D
GOTERM_MF_FAT	GO:0016701~oxidoreductase activity, acting on single donors with incorporation of molecular oxygen	3	2.5641	0.0558784	UTY, KDM5C, KDM5D
SP_PIR_KEYWORDS	iron	5	4.2735	0.0788975	UTY, MPO, LTF, KDM5C, KDM5D
SP_PIR_KEYWORDS	chromatin regulator	3	2.5641	0.340524	UTY, KDM5C, KDM5D
GOTERM_BP_FAT	GO:0006325~chromatin organization	4	3.4188	0.372569	HIST2H2AA3, UTY, KDM5C, KDM5D
SP_PIR_KEYWORDS	oxidoreductase	5	4.2735	0.394775	MTHFD2, UTY, MPO, KDM5C, KDM5D
GOTERM_BP_FAT	GO:0016568~chromatin modification	3	2.5641	0.470993	UTY, KDM5C, KDM5D
GOTERM_BP_FAT	GO:0055114~oxidation reduction	5	4.2735	0.50644	MTHFD2, UTY, MPO, KDM5C, KDM5D
GOTERM_BP_FAT	GO:0051276~chromosome organization	4	3.4188	0.5337	HIST2H2AA3, UTY, KDM5C, KDM5D
Annotation Cluster 8	Enrichment Score: 0.818048084886757
Category	Term	Count	%	PValue	Genes
SP_PIR_KEYWORDS	cell adhesion	7	5.98291	0.033009	SYMPK, SIRPG, OLFM4, IGFBP7, DSC2, CD164, SPON2
GOTERM_BP_FAT	GO:0007155~cell adhesion	7	5.98291	0.215933	SYMPK, SIRPG, OLFM4, IGFBP7, DSC2, CD164, SPON2
GOTERM_BP_FAT	GO:0022610~biological adhesion	7	5.98291	0.216857	SYMPK, SIRPG, OLFM4, IGFBP7, DSC2, CD164, SPON2
GOTERM_BP_FAT	GO:0008285~negative regulation of cell proliferation	4	3.4188	0.345687	CDKN1C, SIRPG, IGFBP7, CD164
Annotation Cluster 9	Enrichment Score: 0.7479254788559845
Category	Term	Count	%	PValue	Genes
INTERPRO	IPR003191:Guanylate-binding protein, C-terminal	3	2.5641	0.000734609	GBP5, GBP4, GBP1
PIR_SUPERFAMILY	PIRSF005552:guanine nucleotide-binding protein 1	3	2.5641	0.00119554	GBP5, GBP4, GBP1
INTERPRO	IPR015894:Guanylate-binding protein, N-terminal	3	2.5641	0.00189406	GBP5, GBP4, GBP1
GOTERM_MF_FAT	GO:0003924~GTPase activity	3	2.5641	0.339119	GBP5, GBP4, GBP1
UP_SEQ_FEATURE	nucleotide phosphate-binding region:GTP	3	2.5641	0.503519	GBP5, GBP4, GBP1
SP_PIR_KEYWORDS	gtp-binding	3	2.5641	0.558895	GBP5, GBP4, GBP1
GOTERM_MF_FAT	GO:0005525~GTP binding	3	2.5641	0.630527	GBP5, GBP4, GBP1
GOTERM_MF_FAT	GO:0019001~guanyl nucleotide binding	3	2.5641	0.645021	GBP5, GBP4, GBP1
GOTERM_MF_FAT	GO:0032561~guanyl ribonucleotide binding	3	2.5641	0.645021	GBP5, GBP4, GBP1
SP_PIR_KEYWORDS	nucleotide-binding	7	5.98291	0.924133	GBP5, DDX3X, DDX3Y, DDX60L, GBP4, NT5E, GBP1
GOTERM_MF_FAT	GO:0032555~purine ribonucleotide binding	7	5.98291	0.960432	PRKY, GBP5, DDX3X, DDX3Y, DDX60L, GBP4, GBP1
GOTERM_MF_FAT	GO:0032553~ribonucleotide binding	7	5.98291	0.960432	PRKY, GBP5, DDX3X, DDX3Y, DDX60L, GBP4, GBP1
GOTERM_MF_FAT	GO:0017076~purine nucleotide binding	7	5.98291	0.971233	PRKY, GBP5, DDX3X, DDX3Y, DDX60L, GBP4, GBP1
GOTERM_MF_FAT	GO:0000166~nucleotide binding	8	6.83761	0.980597	PRKY, GBP5, DDX3X, DDX3Y, DDX60L, GBP4, NT5E, GBP1
Annotation Cluster 10	Enrichment Score: 0.6654270568158666
Category	Term	Count	%	PValue	Genes
UP_SEQ_FEATURE	repeat:TPR 3	3	2.5641	0.186037	UTY, TTC38, TTC9
UP_SEQ_FEATURE	repeat:TPR 2	3	2.5641	0.212976	UTY, TTC38, TTC9
UP_SEQ_FEATURE	repeat:TPR 1	3	2.5641	0.212976	UTY, TTC38, TTC9
SP_PIR_KEYWORDS	tpr repeat	3	2.5641	0.22971	UTY, TTC38, TTC9
INTERPRO	IPR011990:Tetratricopeptide-like helical	3	2.5641	0.242897	UTY, TTC38, TTC9

## Sheet: RBC Associated Genes
Hemoglobin Associated Genes
ID	Symbol	Name	adj.P.Val
201909_at	RPS4Y1	ribosomal protein S4, Y-linked 1	7.12e-20
235446_at	XIST	X (inactive)-specific transcript (non-protein coding)	7.12e-20
206700_s_at	KDM5D	lysine (K)-specific demethylase 5D	1.46e-17
204409_s_at	EIF1AY	eukaryotic translation initiation factor 1A, Y-linked	6.03e-15
205000_at	DDX3Y	DEAD (Asp-Glu-Ala-Asp) box polypeptide 3, Y-linked	6.19e-14
232618_at	CYorf15A	chromosome Y open reading frame 15A	5.47e-13
214131_at	CYorf15B	chromosome Y open reading frame 15B	4.92e-10
228492_at	USP9Y	ubiquitin specific peptidase 9, Y-linked	1.44e-08
210322_x_at	UTY	ubiquitously transcribed tetratricopeptide repeat gene, Y-linked	5.2e-06
202411_at	IFI27	interferon, alpha-inducible protein 27	6.81e-06
203815_at	GSTT1	glutathione S-transferase theta 1	1.49e-05
226817_at	DSC2	desmocollin 2	1.86e-05
235867_at	GSTM3	glutathione S-transferase mu 3 (brain)	0.000221809
239203_at	C7orf53	chromosome 7 open reading frame 53	0.000299529
229022_at	ZFX	zinc finger protein, X-linked	0.000546407
203949_at	MPO	myeloperoxidase	0.000887963
227474_at	LOC654433	hypothetical LOC654433	0.000920918
227697_at	SOCS3	suppressor of cytokine signaling 3	0.000920918
209160_at	AKR1C3	aldo-keto reductase family 1, member C3 (3-alpha hydroxysteroid dehydrogenase, type II)	0.000920918
218450_at	HEBP1	heme binding protein 1	0.00107687
203289_s_at	C16orf35	chromosome 16 open reading frame 35	0.00118654
1557924_s_at	ALPL	alkaline phosphatase, liver/bone/kidney	0.00139573
213621_s_at	GUK1	guanylate kinase 1	0.00191815
227970_at	GPR157	G protein-coupled receptor 157	0.00205479
214983_at	TTTY15	testis-specific transcript, Y-linked 15 (non-protein coding)	0.00205479
205166_at	CAPN5	calpain 5	0.00248723
203339_at	SLC25A12	solute carrier family 25 (mitochondrial carrier, Aralar), member 12	0.00264002
207610_s_at	EMR2	egf-like module containing, mucin-like, hormone receptor-like 2	0.00265187
222646_s_at	ERO1L	ERO1-like (S. cerevisiae)	0.00269543
218638_s_at	SPON2	spondin 2, extracellular matrix protein	0.00312817
206279_at	PRKY	protein kinase, Y-linked	0.00328065
227250_at	KREMEN1	kringle containing transmembrane protein 1	0.00349631
227925_at	FLJ39051	hypothetical protein LOC399972	0.00349631
206366_x_at	XCL1	chemokine (C motif) ligand 1	0.00502317
205441_at	OCEL1	occludin/ELL domain containing 1	0.00509838
1562313_at	BCORL2	BCL6 co-repressor-like 2	0.00509838
210166_at	TLR5	toll-like receptor 5	0.00568343
205654_at	C4BPA	complement component 4 binding protein, alpha	0.00574837
222347_at	LOC644450	hypothetical protein LOC644450	0.00608135
230760_at	ZFY	zinc finger protein, Y-linked	0.00626539
1570156_s_at	FMN1	formin 1	0.00662636
205012_s_at	HAGH	hydroxyacylglutathione hydrolase	0.0067003
203888_at	THBD	thrombomodulin	0.00791009
217967_s_at	FAM129A	family with sequence similarity 129, member A	0.00791009
211474_s_at	SERPINB6	serpin peptidase inhibitor, clade B (ovalbumin), member 6	0.00796082
221690_s_at	NLRP2	NLR family, pyrin domain containing 2	0.00814706
206017_at	KIAA0319	KIAA0319	0.00814706
242957_at	VWCE	von Willebrand factor C and EGF domains	0.00817191
225864_at	FAM84B	family with sequence similarity 84, member B	0.00817191
201328_at	ETS2	v-ets erythroblastosis virus E26 oncogene homolog 2 (avian)	0.00824374
229170_s_at	TTC18	tetratricopeptide repeat domain 18	0.00892604
226872_at	RFX2	regulatory factor X, 2 (influences HLA class II expression)	0.00902119
202990_at	PYGL	phosphorylase, glycogen, liver	0.0093767
226121_at	DHRS13	dehydrogenase/reductase (SDR family) member 13	0.0093767
218872_at	TESC	tescalcin	0.0093767
202448_s_at	ZER1	zer-1 homolog (C. elegans)	0.00968687
217296_at	KIR2DL1	killer cell immunoglobulin-like receptor, two domains, long cytoplasmic tail, 1	0.0098654
217761_at	ADI1	acireductone dioxygenase 1	0.0098654
231455_at	FLJ42418	FLJ42418 protein	0.00999935
1555220_a_at	AKR1CL2	aldo-keto reductase family 1, member C-like 2	0.00999935
Erythrocyte Associated Genes
ID	Symbol	Name	adj.P.Val
201909_at	RPS4Y1	ribosomal protein S4, Y-linked 1	1.21995e-19
235446_at	XIST	X (inactive)-specific transcript (non-protein coding)	1.21995e-19
206700_s_at	KDM5D	lysine (K)-specific demethylase 5D	4.2132e-17
204409_s_at	EIF1AY	eukaryotic translation initiation factor 1A, Y-linked	7.1477e-15
232618_at	CYorf15A	chromosome Y open reading frame 15A	5.72144e-13
205000_at	DDX3Y	DEAD (Asp-Glu-Ala-Asp) box polypeptide 3, Y-linked	8.13901e-13
214131_at	CYorf15B	chromosome Y open reading frame 15B	5.00777e-10
228492_at	USP9Y	ubiquitin specific peptidase 9, Y-linked	8.53582e-09
213621_s_at	GUK1	guanylate kinase 1	1.38781e-07
205012_s_at	HAGH	hydroxyacylglutathione hydrolase	4.28866e-06
203289_s_at	C16orf35	chromosome 16 open reading frame 35	4.28866e-06
205166_at	CAPN5	calpain 5	7.28838e-06
209890_at	TSPAN5	tetraspanin 5	1.23294e-05
218872_at	TESC	tescalcin	1.91639e-05
233979_s_at	ESPN	espin	2.01342e-05
210322_x_at	UTY	ubiquitously transcribed tetratricopeptide repeat gene, Y-linked	2.33654e-05
215037_s_at	BCL2L1	BCL2-like 1	3.06249e-05
242957_at	VWCE	von Willebrand factor C and EGF domains	3.93236e-05
227474_at	LOC654433	hypothetical LOC654433	4.66133e-05
202947_s_at	GYPC	glycophorin C (Gerbich blood group)	4.66133e-05
226817_at	DSC2	desmocollin 2	4.80084e-05
220757_s_at	UBXN6	UBX domain protein 6	4.91599e-05
227250_at	KREMEN1	kringle containing transmembrane protein 1	7.16692e-05
225800_at	JAZF1	JAZF zinc finger 1	7.90747e-05
202387_at	BAG1	BCL2-associated athanogene	8.32677e-05
207808_s_at	PROS1	protein S (alpha)	8.38713e-05
1570156_s_at	FMN1	formin 1	8.38713e-05
215684_s_at	ASCC2	activating signal cointegrator 1 complex subunit 2	8.60732e-05
213338_at	TMEM158	transmembrane protein 158	9.44828e-05
244889_at	LOC388210	similar to GM17625	0.000105205
202500_at	DNAJB2	DnaJ (Hsp40) homolog, subfamily B, member 2	0.000105839
202411_at	IFI27	interferon, alpha-inducible protein 27	0.000117553
202990_at	PYGL	phosphorylase, glycogen, liver	0.000123028
202448_s_at	ZER1	zer-1 homolog (C. elegans)	0.000155411
206196_s_at	RUNDC3A	RUN domain containing 3A	0.000175164
208628_s_at	YBX1	Y box binding protein 1	0.000180984
221764_at	C19orf22	chromosome 19 open reading frame 22	0.000180984
211728_s_at	HYAL3	hyaluronoglucosaminidase 3	0.000228902
217748_at	ADIPOR1	adiponectin receptor 1	0.000249462
216549_s_at	TBC1D22B	TBC1 domain family, member 22B	0.000249462
209160_at	AKR1C3	aldo-keto reductase family 1, member C3 (3-alpha hydroxysteroid dehydrogenase, type II)	0.00025107
218650_at	DGCR8	DiGeorge syndrome critical region gene 8	0.000256304
223649_s_at	SLC25A39	solute carrier family 25, member 39	0.000309266
219630_at	PDZK1IP1	PDZK1 interacting protein 1	0.00032013
220807_at	HBQ1	hemoglobin, theta 1	0.000329806
203888_at	THBD	thrombomodulin	0.000329806
1564357_at	ABHD12B	abhydrolase domain containing 12B	0.000375032
229022_at	ZFX	zinc finger protein, X-linked	0.000385429
209216_at	WDR45	WD repeat domain 45	0.000393824
206647_at	HBZ	hemoglobin, zeta	0.000428858
228770_at	GPR146	G protein-coupled receptor 146	0.000438575
221237_s_at	OSBP2	oxysterol binding protein 2	0.000441741
210504_at	KLF1	Kruppel-like factor 1 (erythroid)	0.000446034
228163_at	ST6GALNAC4	ST6 (alpha-N-acetyl-neuraminyl-2,3-beta-galactosyl-1,3)-N-acetylgalactosaminide alpha-2,6-sialyltransferase 4	0.000463038
203815_at	GSTT1	glutathione S-transferase theta 1	0.000490639
1566509_s_at	FBXO9	F-box protein 9	0.000496247
227697_at	SOCS3	suppressor of cytokine signaling 3	0.000496247
201052_s_at	PSMF1	proteasome (prosome, macropain) inhibitor subunit 1 (PI31)	0.000496247
206077_at	KEL	Kell blood group, metallo-endopeptidase	0.000496247
219236_at	PAQR6	progestin and adipoQ receptor family member VI	0.000496247
205568_at	AQP9	aquaporin 9	0.000517801
206390_x_at	PF4	platelet factor 4	0.000522243
218258_at	POLR1D	polymerase (RNA) I polypeptide D, 16kDa	0.000526916
208916_at	SLC1A5	solute carrier family 1 (neutral amino acid transporter), member 5	0.000526916
1558773_s_at	RANBP10	RAN binding protein 10	0.000551143
219952_s_at	MCOLN1	mucolipin 1	0.000558528
215990_s_at	BCL6	B-cell CLL/lymphoma 6	0.000577555
209452_s_at	VTI1B	vesicle transport through interaction with t-SNAREs homolog 1B (yeast)	0.000577555
213319_s_at	CSDA	cold shock domain protein A	0.000606069
1555680_a_at	SMOX	spermine oxidase	0.000656594
221049_s_at	POLL	polymerase (DNA directed), lambda	0.000668129
229170_s_at	TTC18	tetratricopeptide repeat domain 18	0.000686498
216925_s_at	TAL1	T-cell acute lymphocytic leukemia 1	0.000720974
215952_s_at	OAZ1	ornithine decarboxylase antizyme 1	0.000740432
205920_at	SLC6A6	solute carrier family 6 (neurotransmitter transporter, taurine), member 6	0.000745858
210183_x_at	PNN	pinin, desmosome associated protein	0.000766971
47069_at	PRR5	proline rich 5 (renal)	0.000766971
210075_at	2011-03-02	membrane-associated ring finger (C3HC4) 2	0.000790154
226121_at	DHRS13	dehydrogenase/reductase (SDR family) member 13	0.00079517
202201_at	BLVRB	biliverdin reductase B (flavin reductase (NADPH))	0.000808346
209391_at	DPM2	dolichyl-phosphate mannosyltransferase polypeptide 2, regulatory subunit	0.000810703
212540_at	CDC34	cell division cycle 34 homolog (S. cerevisiae)	0.00082516
1553608_a_at	NCRNA00189	non-protein coding RNA 189	0.00087143
209807_s_at	NFIX	nuclear factor I/X (CCAAT-binding transcription factor)	0.00087143
222007_s_at	FKBP8	FK506 binding protein 8, 38kDa	0.000875392
226664_at	TBC1D20	TBC1 domain family, member 20	0.000875392
218847_at	IGF2BP2	insulin-like growth factor 2 mRNA binding protein 2	0.000881931
207723_s_at	KLRC3	killer cell lectin-like receptor subfamily C, member 3	0.000881931
200844_s_at	PRDX6	peroxiredoxin 6	0.00095473
231933_at	2011-03-08	membrane-associated ring finger (C3HC4) 8	0.000988186
203414_at	MMD	monocyte to macrophage differentiation-associated	0.00109451
205016_at	TGFA	transforming growth factor, alpha	0.00110662
207667_s_at	MAP2K3	mitogen-activated protein kinase kinase 3	0.00110662
226064_s_at	DGAT2	diacylglycerol O-acyltransferase homolog 2 (mouse)	0.00118395
241881_at	OR2W3	olfactory receptor, family 2, subfamily W, member 3	0.00118395
204505_s_at	EPB49	erythrocyte membrane protein band 4.9 (dematin)	0.00128235
201039_s_at	RAD23A	RAD23 homolog A (S. cerevisiae)	0.00128235
207601_at	SULT1B1	sulfotransferase family, cytosolic, 1B, member 1	0.0012925
217104_at	ST20	suppressor of tumorigenicity 20	0.0013401
242661_x_at	ALS2CR12	amyotrophic lateral sclerosis 2 (juvenile) chromosome region, candidate 12	0.00134715
231813_s_at	COG1	component of oligomeric golgi complex 1	0.00142192
227970_at	GPR157	G protein-coupled receptor 157	0.00149448
227925_at	FLJ39051	hypothetical protein LOC399972	0.0015451
219471_at	C13orf18	chromosome 13 open reading frame 18	0.0015451
214983_at	TTTY15	testis-specific transcript, Y-linked 15 (non-protein coding)	0.0015451
207275_s_at	ACSL1	acyl-CoA synthetase long-chain family member 1	0.0015451
235540_at	GNRH1	gonadotropin-releasing hormone 1 (luteinizing-releasing hormone)	0.0015451
223597_at	ITLN1	intelectin 1 (galactofuranose binding)	0.00154754
1562313_at	BCORL2	BCL6 co-repressor-like 2	0.00155871
215345_x_at	TARP	TCR gamma alternate reading frame protein	0.00155871
242809_at	IL1RL1	interleukin 1 receptor-like 1	0.00156846
201481_s_at	PYGB	phosphorylase, glycogen; brain	0.00170647
218963_s_at	KRT23	keratin 23 (histone deacetylase inducible)	0.00170647
227935_s_at	PCGF5	polycomb group ring finger 5	0.00176878
220306_at	FAM46C	family with sequence similarity 46, member C	0.00177518
211573_x_at	TGM2	transglutaminase 2 (C polypeptide, protein-glutamine-gamma-glutamyltransferase)	0.00178442
203233_at	IL4R	interleukin 4 receptor	0.00178442
206279_at	PRKY	protein kinase, Y-linked	0.00184998
228802_at	RBPMS2	RNA binding protein with multiple splicing 2	0.00184998
208416_s_at	SPTB	spectrin, beta, erythrocytic	0.00190547
34478_at	RAB11B	RAB11B, member RAS oncogene family	0.00193511
222998_at	MAF1	MAF1 homolog (S. cerevisiae)	0.00196592
218034_at	FIS1	fission 1 (mitochondrial outer membrane) homolog (S. cerevisiae)	0.00197735
218711_s_at	SDPR	serum deprivation response (phosphatidylserine binding protein)	0.00206569
201328_at	ETS2	v-ets erythroblastosis virus E26 oncogene homolog 2 (avian)	0.00209411
224789_at	DCAF12	DDB1 and CUL4 associated factor 12	0.00211591
201178_at	FBXO7	F-box protein 7	0.00215645
203949_at	MPO	myeloperoxidase	0.00215645
231982_at	LOC284422	similar to HSPC323	0.00215645
224412_s_at	TRPM6	transient receptor potential cation channel, subfamily M, member 6	0.00215645
217871_s_at	MIF	macrophage migration inhibitory factor (glycosylation-inhibiting factor)	0.0021999
209845_at	MKRN1	makorin ring finger protein 1	0.00223657
204187_at	GMPR	guanosine monophosphate reductase	0.00224724
202917_s_at	S100A8	S100 calcium binding protein A8	0.00224724
1557924_s_at	ALPL	alkaline phosphatase, liver/bone/kidney	0.00227768
205403_at	IL1R2	interleukin 1 receptor, type II	0.00228616
242939_at	TFDP1	transcription factor Dp-1	0.00228616
219708_at	NT5M	5',3'-nucleotidase, mitochondrial	0.00234237
208601_s_at	TUBB1	tubulin, beta 1	0.00234962
214509_at	HIST1H3I	histone cluster 1, H3i	0.00235309
207815_at	PF4V1	platelet factor 4 variant 1	0.00235309
214000_s_at	RGS10	regulator of G-protein signaling 10	0.00237493
217867_x_at	BACE2	beta-site APP-cleaving enzyme 2	0.00237493
224690_at	C20orf108	chromosome 20 open reading frame 108	0.00245175
215150_at	YOD1	YOD1 OTU deubiquinating enzyme 1 homolog (S. cerevisiae)	0.00249992
237870_at	LOC285771	hypothetical protein LOC285771	0.00254876
206857_s_at	FKBP1B	FK506 binding protein 1B, 12.6 kDa	0.00254876
223039_at	C22orf13	chromosome 22 open reading frame 13	0.00255414
237403_at	GFI1B	growth factor independent 1B transcription repressor	0.00281344
204908_s_at	BCL3	B-cell CLL/lymphoma 3	0.00281344
233210_at	FLJ12120	hypothetical LOC388439	0.00294351
223717_s_at	ACRBP	acrosin binding protein	0.00294351
210044_s_at	LYL1	lymphoblastic leukemia derived sequence 1	0.00294351
205844_at	VNN1	vanin 1	0.00294351
210166_at	TLR5	toll-like receptor 5	0.00294351
239203_at	C7orf53	chromosome 7 open reading frame 53	0.00302979
221711_s_at	C19orf62	chromosome 19 open reading frame 62	0.00319104
208814_at	HSPA4	heat shock 70kDa protein 4	0.00324961
235867_at	GSTM3	glutathione S-transferase mu 3 (brain)	0.00326105
219434_at	TREM1	triggering receptor expressed on myeloid cells 1	0.00329462
56256_at	SIDT2	SID1 transmembrane family, member 2	0.00329462
201121_s_at	PGRMC1	progesterone receptor membrane component 1	0.00329462
202555_s_at	MYLK	myosin light chain kinase	0.00347215
213862_at	PNPLA2	patatin-like phospholipase domain containing 2	0.00372664
205570_at	PIP4K2A	phosphatidylinositol-5-phosphate 4-kinase, type II, alpha	0.00372664
227962_at	ACOX1	acyl-Coenzyme A oxidase 1, palmitoyl	0.00382369
221920_s_at	SLC25A37	solute carrier family 25, member 37	0.00382369
217967_s_at	FAM129A	family with sequence similarity 129, member A	0.00382369
203814_s_at	NQO2	NAD(P)H dehydrogenase, quinone 2	0.00382369
226872_at	RFX2	regulatory factor X, 2 (influences HLA class II expression)	0.00382369
214407_x_at	GYPB	glycophorin B (MNS blood group)	0.00387801
210724_at	EMR3	egf-like module containing, mucin-like, hormone receptor-like 3	0.00391624
203189_s_at	NDUFS8	NADH dehydrogenase (ubiquinone) Fe-S protein 8, 23kDa (NADH-coenzyme Q reductase)	0.00397806
226674_at	SHISA4	shisa homolog 4 (Xenopus laevis)	0.0040477
232636_at	SLITRK4	SLIT and NTRK-like family, member 4	0.00412907
205442_at	MFAP3L	microfibrillar-associated protein 3-like	0.00412907
217736_s_at	EIF2AK1	eukaryotic translation initiation factor 2-alpha kinase 1	0.00413856
213915_at	NKG7	natural killer cell group 7 sequence	0.00413856
214450_at	CTSW	cathepsin W	0.00415092
204160_s_at	ENPP4	ectonucleotide pyrophosphatase/phosphodiesterase 4 (putative function)	0.00415092
227958_s_at	GSN	gelsolin (amyloidosis, Finnish type)	0.00420866
220973_s_at	SHARPIN	SHANK-associated RH domain interactor	0.00420866
221690_s_at	NLRP2	NLR family, pyrin domain containing 2	0.00420866
213608_s_at	SRRD	SRR1 domain containing	0.0042748
208791_at	CLU	clusterin	0.00427985
1560228_at	SNAI3	snail homolog 3 (Drosophila)	0.0043332
205705_at	ANKRD26	ankyrin repeat domain 26	0.00435945
1556283_s_at	FGFR1OP2	FGFR1 oncogene partner 2	0.00435945
232629_at	PROK2	prokineticin 2	0.00435945
1554757_a_at	INPP5A	inositol polyphosphate-5-phosphatase, 40kDa	0.00435945
200677_at	PTTG1IP	pituitary tumor-transforming 1 interacting protein	0.00437702
230903_s_at	C8orf42	chromosome 8 open reading frame 42	0.00442981
217274_x_at	MYL4	myosin, light chain 4, alkali; atrial, embryonic	0.00442981
205931_s_at	CREB5	cAMP responsive element binding protein 5	0.0044343
1555220_a_at	AKR1CL2	aldo-keto reductase family 1, member C-like 2	0.004484
228568_at	GCOM1	GRINL1A complex locus	0.00450997
220646_s_at	KLRF1	killer cell lectin-like receptor subfamily F, member 1	0.00459607
231947_at	MYCT1	myc target 1	0.00460614
205654_at	C4BPA	complement component 4 binding protein, alpha	0.00476514
205863_at	S100A12	S100 calcium binding protein A12	0.00480979
230760_at	ZFY	zinc finger protein, Y-linked	0.00502451
219890_at	CLEC5A	C-type lectin domain family 5, member A	0.00505606
206017_at	KIAA0319	KIAA0319	0.00505606
232148_at	NSMAF	neutral sphingomyelinase (N-SMase) activation associated factor	0.00509709
218450_at	HEBP1	heme binding protein 1	0.00516858
1554234_at	KATNAL2	katanin p60 subunit A-like 2	0.00516858
202391_at	BASP1	brain abundant, membrane attached signal protein 1	0.00527639
202219_at	SLC6A8	solute carrier family 6 (neurotransmitter transporter, creatine), member 8	0.00532803
204470_at	CXCL1	chemokine (C-X-C motif) ligand 1 (melanoma growth stimulating activity, alpha)	0.00542572
207617_at	DDX3X	DEAD (Asp-Glu-Ala-Asp) box polypeptide 3, X-linked	0.00558411
211071_s_at	MLLT11	myeloid/lymphoid or mixed-lineage leukemia (trithorax homolog, Drosophila); translocated to, 11	0.00568361
223754_at	C2orf88	chromosome 2 open reading frame 88	0.00568361
217882_at	TMEM111	transmembrane protein 111	0.00571524
203979_at	CYP27A1	cytochrome P450, family 27, subfamily A, polypeptide 1	0.00579046
229295_at	LOC150166	hypothetical protein LOC150166	0.00587224
201110_s_at	THBS1	thrombospondin 1	0.00589458
202499_s_at	SLC2A3	solute carrier family 2 (facilitated glucose transporter), member 3	0.0060432
223042_s_at	FUNDC2	FUN14 domain containing 2	0.00613465
210446_at	GATA1	GATA binding protein 1 (globin transcription factor 1)	0.00613465
207351_s_at	SH2D2A	SH2 domain protein 2A	0.00626493
233621_s_at	ARHGEF12	Rho guanine nucleotide exchange factor (GEF) 12	0.00639457
214146_s_at	PPBP	pro-platelet basic protein (chemokine (C-X-C motif) ligand 7)	0.00642831
229778_at	C12orf39	chromosome 12 open reading frame 39	0.00645399
1557985_s_at	CEP78	centrosomal protein 78kDa	0.00645399
221748_s_at	TNS1	tensin 1	0.00649946
217296_at	KIR2DL1	killer cell immunoglobulin-like receptor, two domains, long cytoplasmic tail, 1	0.00649946
223266_at	STRADB	STE20-related kinase adaptor beta	0.00649946
203535_at	S100A9	S100 calcium binding protein A9	0.00652279
217908_s_at	DCAF6	DDB1 and CUL4 associated factor 6	0.00653887
232234_at	SLA2	Src-like-adaptor 2	0.00657712
238662_at	ATPBD4	ATP binding domain 4	0.00658844
244875_at	NCRNA00105	non-protein coding RNA 105	0.00658844
211307_s_at	FCAR	Fc fragment of IgA, receptor for	0.00658844
218225_at	ECSIT	ECSIT homolog (Drosophila)	0.00658844
219594_at	NINJ2	ninjurin 2	0.00661179
205441_at	OCEL1	occludin/ELL domain containing 1	0.00662005
1553829_at	C2orf58	chromosome 2 open reading frame 58	0.00664057
208677_s_at	BSG	basigin (Ok blood group)	0.00664057
207269_at	DEFA4	defensin, alpha 4, corticostatin	0.00679022
202751_at	TFIP11	tuftelin interacting protein 11	0.00679022
205336_at	PVALB	parvalbumin	0.00679022
1553101_a_at	ALKBH5	alkB, alkylation repair homolog 5 (E. coli)	0.0069396
227604_at	LOC151146	hypothetical protein LOC151146	0.00701215
234707_x_at	IGLV1-44	immunoglobulin lambda variable 1-44	0.00711252
218638_s_at	SPON2	spondin 2, extracellular matrix protein	0.0072022
219814_at	MBNL3	muscleblind-like 3 (Drosophila)	0.00724604
207801_s_at	RNF10	ring finger protein 10	0.00729284
229219_s_at	NTAN1	N-terminal asparagine amidase	0.00749033
217963_s_at	NGFRAP1	nerve growth factor receptor (TNFRSF16) associated protein 1	0.0076359
225354_s_at	SH3BGRL2	SH3 domain binding glutamic acid-rich protein like 2	0.0076359
205547_s_at	TAGLN	transgelin	0.0076359
218818_at	FHL3	four and a half LIM domains 3	0.00781392
207324_s_at	DSC1	desmocollin 1	0.00781392
1552713_a_at	SLC4A1	solute carrier family 4, anion exchanger, member 1 (erythrocyte membrane protein band 3, Diego blood group)	0.0080593
208906_at	BSCL2	Berardinelli-Seip congenital lipodystrophy 2 (seipin)	0.00806078
206584_at	LY96	lymphocyte antigen 96	0.00813937
230756_at	ZNF683	zinc finger protein 683	0.00821134
212430_at	RBM38	RNA binding motif protein 38	0.00828465
223552_at	LRRC4	leucine rich repeat containing 4	0.00830667
236932_s_at	GATAD2A	GATA zinc finger domain containing 2A	0.00830667
224739_at	PIM3	pim-3 oncogene	0.00836072
203989_x_at	F2R	coagulation factor II (thrombin) receptor	0.00843387
228220_at	FCHO2	FCH domain only 2	0.00843855
209691_s_at	DOK4	docking protein 4	0.00857175
206828_at	TXK	TXK tyrosine kinase	0.00857175
1553510_s_at	RQCD1	RCD1 required for cell differentiation1 homolog (S. pombe)	0.00860964
1562903_at	hCG_1990547	family with sequence similarity 86, member A pseudogene	0.00865877
204466_s_at	SNCA	synuclein, alpha (non A4 component of amyloid precursor)	0.00873489
221479_s_at	BNIP3L	BCL2/adenovirus E1B 19kDa interacting protein 3-like	0.00876406
225569_at	EIF2C2	eukaryotic translation initiation factor 2C, 2	0.00876496
41386_i_at	KDM6B	lysine (K)-specific demethylase 6B	0.00883362
236366_at	LOC440149	hypothetical LOC440149	0.00883362
229991_s_at	SYTL4	synaptotagmin-like 4	0.00886006
209972_s_at	AIMP2	aminoacyl tRNA synthetase complex-interacting multifunctional protein 2	0.0089048
205174_s_at	QPCT	glutaminyl-peptide cyclotransferase	0.00893535
203021_at	SLPI	secretory leukocyte peptidase inhibitor	0.00893535
200790_at	ODC1	ornithine decarboxylase 1	0.00893535
223924_at	TTC25	tetratricopeptide repeat domain 25	0.0089406
1555628_a_at	HAVCR2	hepatitis A virus cellular receptor 2	0.0089406
214433_s_at	SELENBP1	selenium binding protein 1	0.00897081
213395_at	MLC1	megalencephalic leukoencephalopathy with subcortical cysts 1	0.00908731
207793_s_at	EPB41	erythrocyte membrane protein band 4.1 (elliptocytosis 1, RH-linked)	0.00914226
204026_s_at	ZWINT	ZW10 interactor	0.00914226
215440_s_at	BEX4	brain expressed, X-linked 4	0.00934116
224836_at	TP53INP2	tumor protein p53 inducible nuclear protein 2	0.00944654
229102_at	HTATIP2	HIV-1 Tat interactive protein 2, 30kDa	0.00945025
214978_s_at	PPFIA4	protein tyrosine phosphatase, receptor type, f polypeptide (PTPRF), interacting protein (liprin), alpha 4	0.00945093
227542_at	SOCS6	suppressor of cytokine signaling 6	0.00945093
200896_x_at	HDGF	hepatoma-derived growth factor (high-mobility group protein 1-like)	0.00965209
214322_at	CAMK2G	calcium/calmodulin-dependent protein kinase II gamma	0.0097882
225987_at	STEAP4	STEAP family member 4	0.0097882
209339_at	SIAH2	seven in absentia homolog 2 (Drosophila)	0.0097882
219871_at	FLJ13197	hypothetical FLJ13197	0.0098344
203339_at	SLC25A12	solute carrier family 25 (mitochondrial carrier, Aralar), member 12	0.0098408
212531_at	LCN2	lipocalin 2	0.00987295
222646_s_at	ERO1L	ERO1-like (S. cerevisiae)	0.00995186
206366_x_at	XCL1	chemokine (C motif) ligand 1	0.00995896
225156_at	ELOF1	elongation factor 1 homolog (S. cerevisiae)	0.00995896
213697_at	HIPK3	homeodomain interacting protein kinase 3	0.00996867
Reticulocyte Associated Genes
ID	Symbol	Name	adj.P.Val
233540_s_at	CDK5RAP2	CDK5 regulatory subunit associated protein 2	2.96461e-05
202286_s_at	TACSTD2	tumor-associated calcium signal transducer 2	0.000427096
212613_at	BTN3A2	butyrophilin, subfamily 3, member A2	0.00368435
214457_at	HOXA2	homeobox A2	0.00368435
1558969_a_at	RPL32P3	ribosomal protein L32 pseudogene 3	0.00440441
202869_at	OAS1	2',5'-oligoadenylate synthetase 1, 40/46kDa	0.00544854
209589_s_at	EPHB2	EPH receptor B2	0.00893666

## Sheet: RBC Functional Annotation Clust
Annotation Cluster 1	Enrichment Score: 3.4831300804813723
Category	Term	Count	%	PValue	Genes
GOTERM_BP_FAT	GO:0006952~defense response	26	8.49673	2.88058e-05	CXCL1, KLRC3, S100A8, S100A9, SNCA, CLU, TLR5, MIF, VNN1, BCL3, THBS1, LY96, IL1RL1, MAP2K3, SOCS6, C4BPA, ECSIT, S100A12, PROK2, PPBP, BNIP3L, DEFA4, MPO, CLEC5A, KDM6B, F2R
GOTERM_BP_FAT	GO:0006954~inflammatory response	15	4.90196	0.00100266	CXCL1, S100A8, LY96, MAP2K3, S100A9, CLU, C4BPA, TLR5, S100A12, MIF, PROK2, VNN1, THBS1, KDM6B, F2R
GOTERM_BP_FAT	GO:0009611~response to wounding	20	6.53595	0.00123021	CXCL1, S100A8, LY96, MAP2K3, CLU, S100A9, NINJ2, PF4, C4BPA, TLR5, S100A12, MIF, PROK2, THBD, GSN, VNN1, THBS1, PROS1, KDM6B, F2R
Annotation Cluster 2	Enrichment Score: 3.2393964851003414
Category	Term	Count	%	PValue	Genes
GOTERM_BP_FAT	GO:0043066~negative regulation of apoptosis	22	7.18954	4.07723e-07	HTATIP2, GNRH1, SOCS3, CLU, SNCA, PF4, PIM3, BCL2L1, STRADB, CSDA, MIF, PROK2, BAG1, HIPK3, BNIP3L, TGM2, MPO, BCL3, VNN1, BCL6, THBS1, F2R
GOTERM_BP_FAT	GO:0043069~negative regulation of programmed cell death	22	7.18954	5.10614e-07	HTATIP2, GNRH1, SOCS3, CLU, SNCA, PF4, PIM3, BCL2L1, STRADB, CSDA, MIF, PROK2, BAG1, HIPK3, BNIP3L, TGM2, MPO, BCL3, VNN1, BCL6, THBS1, F2R
GOTERM_BP_FAT	GO:0060548~negative regulation of cell death	22	7.18954	5.37381e-07	HTATIP2, GNRH1, SOCS3, CLU, SNCA, PF4, PIM3, BCL2L1, STRADB, CSDA, MIF, PROK2, BAG1, HIPK3, BNIP3L, TGM2, MPO, BCL3, VNN1, BCL6, THBS1, F2R
GOTERM_BP_FAT	GO:0006916~anti-apoptosis	15	4.90196	8.06484e-06	HTATIP2, GNRH1, SOCS3, SNCA, CLU, BCL2L1, STRADB, PROK2, BAG1, HIPK3, BNIP3L, TGM2, MPO, VNN1, THBS1
GOTERM_BP_FAT	GO:0042981~regulation of apoptosis	25	8.16993	0.00350673	HTATIP2, SNCA, CLU, PF4, BCL2L1, MIF, BAG1, TGM2, VNN1, BCL3, BCL6, NGFRAP1, THBS1, GNRH1, SOCS3, PIM3, STRADB, ARHGEF12, CSDA, NLRP2, PROK2, HIPK3, BNIP3L, MPO, F2R
GOTERM_BP_FAT	GO:0043067~regulation of programmed cell death	25	8.16993	0.00397107	HTATIP2, SNCA, CLU, PF4, BCL2L1, MIF, BAG1, TGM2, VNN1, BCL3, BCL6, NGFRAP1, THBS1, GNRH1, SOCS3, PIM3, STRADB, ARHGEF12, CSDA, NLRP2, PROK2, HIPK3, BNIP3L, MPO, F2R
GOTERM_BP_FAT	GO:0010941~regulation of cell death	25	8.16993	0.00415805	HTATIP2, SNCA, CLU, PF4, BCL2L1, MIF, BAG1, TGM2, VNN1, BCL3, BCL6, NGFRAP1, THBS1, GNRH1, SOCS3, PIM3, STRADB, ARHGEF12, CSDA, NLRP2, PROK2, HIPK3, BNIP3L, MPO, F2R
GOTERM_BP_FAT	GO:0012501~programmed cell death	18	5.88235	0.0245774	FKBP8, HTATIP2, AIMP2, CLU, BCL2L1, ARHGEF12, NLRP2, FIS1, BAG1, SHARPIN, GSN, HIPK3, BNIP3L, TGM2, NGFRAP1, SIAH2, THBS1, F2R
GOTERM_BP_FAT	GO:0008219~cell death	20	6.53595	0.0287838	FKBP8, HTATIP2, AIMP2, CLU, MMD, BSCL2, BCL2L1, ARHGEF12, NLRP2, FIS1, BAG1, SHARPIN, GSN, HIPK3, BNIP3L, TGM2, NGFRAP1, SIAH2, THBS1, F2R
SP_PIR_KEYWORDS	Apoptosis	12	3.92157	0.0288688	FIS1, FKBP8, HTATIP2, BAG1, AIMP2, HIPK3, CLU, BNIP3L, NGFRAP1, BCL2L1, SIAH2, NLRP2
GOTERM_BP_FAT	GO:0016265~death	20	6.53595	0.0305954	FKBP8, HTATIP2, AIMP2, CLU, MMD, BSCL2, BCL2L1, ARHGEF12, NLRP2, FIS1, BAG1, SHARPIN, GSN, HIPK3, BNIP3L, TGM2, NGFRAP1, SIAH2, THBS1, F2R
GOTERM_BP_FAT	GO:0006915~apoptosis	17	5.55556	0.0410617	FKBP8, HTATIP2, AIMP2, CLU, BCL2L1, ARHGEF12, NLRP2, FIS1, BAG1, SHARPIN, GSN, HIPK3, BNIP3L, NGFRAP1, SIAH2, THBS1, F2R
Annotation Cluster 3	Enrichment Score: 1.777626155378586
Category	Term	Count	%	PValue	Genes
GOTERM_BP_FAT	GO:0045087~innate immune response	8	2.61438	0.0078969	IL1RL1, SNCA, CLU, VNN1, TLR5, C4BPA, ECSIT, MIF
SP_PIR_KEYWORDS	immune response	9	2.94118	0.0198725	LY96, IL4R, CLU, TLR5, C4BPA, ECSIT, SPON2, CLEC5A, MIF
SP_PIR_KEYWORDS	innate immunity	5	1.63399	0.0296083	CLU, TLR5, C4BPA, ECSIT, MIF
Annotation Cluster 4	Enrichment Score: 1.693586829383813
Category	Term	Count	%	PValue	Genes
GOTERM_MF_FAT	GO:0005506~iron ion binding	14	4.57516	0.00121662	STEAP4, UTY, SNCA, EIF2AK1, CYP27A1, PGRMC1, HEBP1, HBZ, NDUFS8, MPO, SLC25A37, HBQ1, KDM6B, KDM5D
GOTERM_MF_FAT	GO:0020037~heme binding	7	2.28758	0.0123525	EIF2AK1, CYP27A1, PGRMC1, HEBP1, HBZ, MPO, HBQ1
GOTERM_MF_FAT	GO:0046906~tetrapyrrole binding	7	2.28758	0.0164998	EIF2AK1, CYP27A1, PGRMC1, HEBP1, HBZ, MPO, HBQ1
SP_PIR_KEYWORDS	metalloprotein	6	1.96078	0.0388656	ALPL, CYP27A1, ENPP4, HBZ, MPO, HBQ1
SP_PIR_KEYWORDS	chromoprotein	4	1.30719	0.065918	CYP27A1, HBZ, MPO, HBQ1
SP_PIR_KEYWORDS	heme	5	1.63399	0.108522	CYP27A1, DGCR8, HBZ, MPO, HBQ1
Annotation Cluster 5	Enrichment Score: 1.658556113635433
Category	Term	Count	%	PValue	Genes
SP_PIR_KEYWORDS	elliptocytosis	3	0.980392	0.00589371	EPB41, SLC4A1, SPTB
GOTERM_CC_FAT	GO:0030863~cortical cytoskeleton	5	1.63399	0.00723872	GYPC, EPB41, SLC4A1, EPB49, SPTB
SP_PIR_KEYWORDS	hereditary hemolytic anemia	3	0.980392	0.0355467	EPB41, SLC4A1, SPTB
GOTERM_CC_FAT	GO:0044448~cell cortex part	5	1.63399	0.041717	GYPC, EPB41, SLC4A1, EPB49, SPTB
GOTERM_CC_FAT	GO:0005938~cell cortex	6	1.96078	0.0805485	GYPC, EPB41, SNCA, SLC4A1, EPB49, SPTB
Annotation Cluster 6	Enrichment Score: 1.5933777620206293
Category	Term	Count	%	PValue	Genes
UP_SEQ_FEATURE	domain:SH2	6	1.96078	0.0150801	SH2D2A, TNS1, SOCS3, SLA2, SOCS6, TXK
SP_PIR_KEYWORDS	SH2 domain	6	1.96078	0.0258013	SH2D2A, TNS1, SOCS3, SLA2, SOCS6, TXK
INTERPRO	IPR000980:SH2 motif	6	1.96078	0.0304771	SH2D2A, TNS1, SOCS3, SLA2, SOCS6, TXK
SMART	SM00252:SH2	6	1.96078	0.0356837	SH2D2A, TNS1, SOCS3, SLA2, SOCS6, TXK
Annotation Cluster 7	Enrichment Score: 1.5787963117456016
Category	Term	Count	%	PValue	Genes
INTERPRO	IPR001089:Small chemokine, C-X-C	4	1.30719	0.000967904	CXCL1, PPBP, PF4, PF4V1
INTERPRO	IPR002473:Small chemokine, C-X-C/Interleukin 8	4	1.30719	0.00121767	CXCL1, PPBP, PF4, PF4V1
INTERPRO	IPR018048:Small chemokine, C-X-C, conserved site	4	1.30719	0.00219711	CXCL1, PPBP, PF4, PF4V1
INTERPRO	IPR001811:Small chemokine, interleukin-8-like	5	1.63399	0.00378219	CXCL1, PPBP, PF4, XCL1, PF4V1
SMART	SM00199:SCY	5	1.63399	0.00440317	CXCL1, PPBP, PF4, XCL1, PF4V1
GOTERM_MF_FAT	GO:0008009~chemokine activity	5	1.63399	0.00586769	CXCL1, PPBP, PF4, XCL1, PF4V1
GOTERM_MF_FAT	GO:0042379~chemokine receptor binding	5	1.63399	0.00734467	CXCL1, PPBP, PF4, XCL1, PF4V1
SP_PIR_KEYWORDS	chemotaxis	5	1.63399	0.0228745	S100A8, PPBP, S100A9, PF4, XCL1
PIR_SUPERFAMILY	PIRSF002522:CXC chemokine	3	0.980392	0.0278956	PPBP, PF4, PF4V1
GOTERM_BP_FAT	GO:0007626~locomotory behavior	9	2.94118	0.0843232	CXCL1, PROK2, PPBP, SNCA, S100A9, NTAN1, PF4, XCL1, ESPN
GOTERM_BP_FAT	GO:0042330~taxis	6	1.96078	0.125104	CXCL1, PROK2, PPBP, S100A9, PF4, XCL1
GOTERM_BP_FAT	GO:0006935~chemotaxis	6	1.96078	0.125104	CXCL1, PROK2, PPBP, S100A9, PF4, XCL1
SP_PIR_KEYWORDS	cytokine	6	1.96078	0.136169	CXCL1, S100A8, PPBP, PF4, XCL1, MIF
GOTERM_MF_FAT	GO:0005125~cytokine activity	6	1.96078	0.195587	CXCL1, PPBP, PF4, XCL1, PF4V1, MIF
KEGG_PATHWAY	hsa04060:Cytokine-cytokine receptor interaction	7	2.28758	0.255102	CXCL1, IL1R2, PPBP, IL4R, PF4, XCL1, PF4V1
KEGG_PATHWAY	hsa04062:Chemokine signaling pathway	5	1.63399	0.364707	CXCL1, PPBP, PF4, XCL1, PF4V1
GOTERM_BP_FAT	GO:0007610~behavior	10	3.26797	0.373119	CXCL1, PROK2, PPBP, SNCA, S100A9, NTAN1, PF4, XCL1, ESPN, EPHB2
Annotation Cluster 8	Enrichment Score: 1.560807495073209
Category	Term	Count	%	PValue	Genes
GOTERM_BP_FAT	GO:0030036~actin cytoskeleton organization	10	3.26797	0.012693	CXCL1, FMN1, PRR5, EPB41, GSN, S100A9, FHL3, BCL6, EPB49, ESPN
GOTERM_MF_FAT	GO:0003779~actin binding	12	3.92157	0.014552	FMN1, MYL4, TNS1, EPB41, TAGLN, GSN, FHL3, SLC4A1, EPB49, MYLK, SPTB, ESPN
GOTERM_BP_FAT	GO:0030029~actin filament-based process	10	3.26797	0.0186366	CXCL1, FMN1, PRR5, EPB41, GSN, S100A9, FHL3, BCL6, EPB49, ESPN
GOTERM_MF_FAT	GO:0008092~cytoskeletal protein binding	15	4.90196	0.0290366	MYL4, EPB41, SNCA, FHL3, EPB49, ESPN, FMN1, TNS1, TAGLN, GSN, SLC4A1, CDK5RAP2, MYLK, SPTB, RANBP10
SP_PIR_KEYWORDS	actin-binding	9	2.94118	0.0330502	FMN1, TNS1, EPB41, TAGLN, GSN, EPB49, MYLK, SPTB, ESPN
GOTERM_BP_FAT	GO:0007010~cytoskeleton organization	13	4.24837	0.0574063	CXCL1, EPB41, S100A9, FHL3, EPB49, ESPN, FMN1, PRR5, GSN, ZWINT, BCL6, TUBB1, RANBP10
GOTERM_CC_FAT	GO:0015629~actin cytoskeleton	9	2.94118	0.0625773	FMN1, MYL4, EPB41, GSN, SNCA, FHL3, EPB49, SPTB, ESPN
Annotation Cluster 9	Enrichment Score: 1.5403434047521507
Category	Term	Count	%	PValue	Genes
GOTERM_CC_FAT	GO:0031093~platelet alpha granule lumen	5	1.63399	0.0038135	PPBP, CLU, PF4, THBS1, PROS1
GOTERM_CC_FAT	GO:0060205~cytoplasmic membrane-bounded vesicle lumen	5	1.63399	0.00492851	PPBP, CLU, PF4, THBS1, PROS1
GOTERM_CC_FAT	GO:0031983~vesicle lumen	5	1.63399	0.00578212	PPBP, CLU, PF4, THBS1, PROS1
GOTERM_CC_FAT	GO:0031091~platelet alpha granule	5	1.63399	0.0115281	PPBP, CLU, PF4, THBS1, PROS1
GOTERM_CC_FAT	GO:0030141~secretory granule	8	2.61438	0.0237044	ACRBP, PPBP, C12ORF39, CLU, SYTL4, PF4, THBS1, PROS1
GOTERM_CC_FAT	GO:0016023~cytoplasmic membrane-bounded vesicle	15	4.90196	0.0520586	BSG, ACRBP, SLA2, CAMK2G, CLU, PF4, SLC1A5, TMEM111, PPBP, PRDX6, C12ORF39, RAB11B, SYTL4, THBS1, PROS1
GOTERM_CC_FAT	GO:0031988~membrane-bounded vesicle	15	4.90196	0.0644429	BSG, ACRBP, SLA2, CAMK2G, CLU, PF4, SLC1A5, TMEM111, PPBP, PRDX6, C12ORF39, RAB11B, SYTL4, THBS1, PROS1
GOTERM_CC_FAT	GO:0031410~cytoplasmic vesicle	15	4.90196	0.135203	BSG, ACRBP, SLA2, CAMK2G, CLU, PF4, SLC1A5, TMEM111, PPBP, PRDX6, C12ORF39, RAB11B, SYTL4, THBS1, PROS1
GOTERM_CC_FAT	GO:0031982~vesicle	15	4.90196	0.170328	BSG, ACRBP, SLA2, CAMK2G, CLU, PF4, SLC1A5, TMEM111, PPBP, PRDX6, C12ORF39, RAB11B, SYTL4, THBS1, PROS1
GOTERM_CC_FAT	GO:0044433~cytoplasmic vesicle part	6	1.96078	0.172151	PPBP, CAMK2G, CLU, PF4, THBS1, PROS1
Annotation Cluster 10	Enrichment Score: 1.506424127477788
Category	Term	Count	%	PValue	Genes
GOTERM_BP_FAT	GO:0009617~response to bacterium	9	2.94118	0.0147436	THBD, PPBP, SOCS3, LY96, SNCA, DEFA4, BCL3, S100A12, F2R
GOTERM_BP_FAT	GO:0032496~response to lipopolysaccharide	5	1.63399	0.0382485	THBD, SOCS3, LY96, SNCA, F2R
GOTERM_BP_FAT	GO:0002237~response to molecule of bacterial origin	5	1.63399	0.0536425	THBD, SOCS3, LY96, SNCA, F2R

## Sheet: WBC Associated Genes
Monocyte Associated Genes
ID	Symbol	Name	adj.P.Val
201909_at	RPS4Y1	ribosomal protein S4, Y-linked 1	1.46803e-26
235446_at	XIST	X (inactive)-specific transcript (non-protein coding)	1.46803e-26
204409_s_at	EIF1AY	eukaryotic translation initiation factor 1A, Y-linked	1.60942e-21
206700_s_at	KDM5D	lysine (K)-specific demethylase 5D	1.93871e-21
205000_at	DDX3Y	DEAD (Asp-Glu-Ala-Asp) box polypeptide 3, Y-linked	4.45648e-20
232618_at	CYorf15A	chromosome Y open reading frame 15A	6.5736e-17
214131_at	CYorf15B	chromosome Y open reading frame 15B	2.674e-15
228492_at	USP9Y	ubiquitin specific peptidase 9, Y-linked	2.52248e-11
210322_x_at	UTY	ubiquitously transcribed tetratricopeptide repeat gene, Y-linked	1.14711e-09
205557_at	BPI	bactericidal/permeability-increasing protein	6.61608e-08
226817_at	DSC2	desmocollin 2	2.95632e-07
203949_at	MPO	myeloperoxidase	1.66103e-06
206279_at	PRKY	protein kinase, Y-linked	1.94151e-06
230760_at	ZFY	zinc finger protein, Y-linked	2.40861e-06
217207_s_at	BTNL3	butyrophilin-like 3	3.91269e-06
207269_at	DEFA4	defensin, alpha 4, corticostatin	3.91269e-06
214983_at	TTTY15	testis-specific transcript, Y-linked 15 (non-protein coding)	4.19136e-06
1562313_at	BCORL2	BCL6 co-repressor-like 2	2.30025e-05
239207_at	KDM5C	lysine (K)-specific demethylase 5C	2.56953e-05
205653_at	CTSG	cathepsin G	2.56953e-05
218638_s_at	SPON2	spondin 2, extracellular matrix protein	0.000335691
210244_at	CAMP	cathelicidin antimicrobial peptide	0.000344747
202018_s_at	LTF	lactotransferrin	0.000349258
229022_at	ZFX	zinc finger protein, X-linked	0.000475617
203628_at	IGF1R	insulin-like growth factor 1 receptor	0.000475617
205048_s_at	PSPH	phosphoserine phosphatase	0.000621933
223696_at	ARSD	arylsulfatase D	0.00140153
215345_x_at	TARP	TCR gamma alternate reading frame protein	0.00140153
219049_at	CSGALNACT1	chondroitin sulfate N-acetylgalactosaminyltransferase 1	0.00140153
212531_at	LCN2	lipocalin 2	0.00140153
1554595_at	SYMPK	symplekin	0.00149945
207617_at	DDX3X	DEAD (Asp-Glu-Ala-Asp) box polypeptide 3, X-linked	0.00184922
56256_at	SIDT2	SID1 transmembrane family, member 2	0.00184922
201016_at	EIF1AX	eukaryotic translation initiation factor 1A, X-linked	0.00184922
227474_at	LOC654433	hypothetical LOC654433	0.00191535
220831_at	GCNT4	glucosaminyl (N-acetyl) transferase 4, core 2 (beta-1,6-N-acetylglucosaminyltransferase)	0.00272103
225864_at	FAM84B	family with sequence similarity 84, member B	0.00335574
209160_at	AKR1C3	aldo-keto reductase family 1, member C3 (3-alpha hydroxysteroid dehydrogenase, type II)	0.00336936
203974_at	HDHD1A	haloacid dehalogenase-like hydrolase domain containing 1A	0.00345314
206676_at	CEACAM8	carcinoembryonic antigen-related cell adhesion molecule 8	0.00352091
225622_at	PAG1	phosphoprotein associated with glycosphingolipid microdomains 1	0.0038137
235867_at	GSTM3	glutathione S-transferase mu 3 (brain)	0.00415686
1557924_s_at	ALPL	alkaline phosphatase, liver/bone/kidney	0.00437382
214322_at	CAMK2G	calcium/calmodulin-dependent protein kinase II gamma	0.00531303
204061_at	PRKX	protein kinase, X-linked	0.00531303
229465_s_at	PTPRS	protein tyrosine phosphatase, receptor type, S	0.00579647
211657_at	CEACAM6	carcinoembryonic antigen-related cell adhesion molecule 6 (non-specific cross reacting antigen)	0.00649819
224739_at	PIM3	pim-3 oncogene	0.00649819
232686_at	SIGLECP3	sialic acid binding Ig-like lectin, pseudogene 3	0.00795447
219260_s_at	C17orf81	chromosome 17 open reading frame 81	0.00835774
Neutrophil Associated Genes
ID	Symbol	Name	adj.P.Val
231982_at	LOC284422	similar to HSPC323	3.67231e-09
208997_s_at	UCP2	uncoupling protein 2 (mitochondrial, proton carrier)	1.55103e-07
230720_at	RNF182	ring finger protein 182	4.52899e-07
209391_at	DPM2	dolichyl-phosphate mannosyltransferase polypeptide 2, regulatory subunit	3.12273e-06
208677_s_at	BSG	basigin (Ok blood group)	6.78568e-06
1569472_s_at	TTC3	tetratricopeptide repeat domain 3	6.78568e-06
234707_x_at	IGLV1-44	immunoglobulin lambda variable 1-44	6.78568e-06
223597_at	ITLN1	intelectin 1 (galactofuranose binding)	6.78568e-06
205900_at	KRT1	keratin 1	7.82292e-06
225767_at	LOC284801	hypothetical protein LOC284801	9.74934e-06
221253_s_at	TXNDC5	thioredoxin domain containing 5 (endoplasmic reticulum)	9.74934e-06
213476_x_at	TUBB3	tubulin, beta 3	1.29987e-05
212813_at	JAM3	junctional adhesion molecule 3	1.4439e-05
212430_at	RBM38	RNA binding motif protein 38	1.4439e-05
238428_at	KCNJ15	potassium inwardly-rectifying channel, subfamily J, member 15	1.4439e-05
201052_s_at	PSMF1	proteasome (prosome, macropain) inhibitor subunit 1 (PI31)	1.55926e-05
216945_x_at	PASK	PAS domain containing serine/threonine kinase	1.55926e-05
214000_s_at	RGS10	regulator of G-protein signaling 10	1.5615e-05
208611_s_at	SPTAN1	spectrin, alpha, non-erythrocytic 1 (alpha-fodrin)	2.50914e-05
209138_x_at	IGL@	immunoglobulin lambda locus	2.74973e-05
213742_at	SFRS11	splicing factor, arginine/serine-rich 11	2.74973e-05
212055_at	C18orf10	chromosome 18 open reading frame 10	2.88364e-05
205456_at	CD3E	CD3e molecule, epsilon (CD3-TCR complex)	3.47662e-05
48031_r_at	C5orf4	chromosome 5 open reading frame 4	3.48502e-05
217736_s_at	EIF2AK1	eukaryotic translation initiation factor 2-alpha kinase 1	3.48502e-05
205379_at	CBR3	carbonyl reductase 3	3.48502e-05
224821_at	ABHD14B	abhydrolase domain containing 14B	3.66034e-05
204294_at	AMT	aminomethyltransferase	3.66034e-05
210910_s_at	POMZP3	POM (POM121 homolog, rat) and ZP3 fusion	3.71734e-05
206980_s_at	FLT3LG	fms-related tyrosine kinase 3 ligand	3.80698e-05
1555347_at	PDXDC1	pyridoxal-dependent decarboxylase domain containing 1	3.80698e-05
203041_s_at	LAMP2	lysosomal-associated membrane protein 2	3.80698e-05
217378_x_at	LOC100130100	similar to hCG26659	3.98607e-05
207291_at	PRRG4	proline rich Gla (G-carboxyglutamic acid) 4 (transmembrane)	3.98607e-05
203574_at	NFIL3	nuclear factor, interleukin 3 regulated	4.23064e-05
206925_at	ST8SIA4	ST8 alpha-N-acetyl-neuraminide alpha-2,8-sialyltransferase 4	4.23064e-05
205826_at	MYOM2	myomesin (M-protein) 2, 165kDa	4.60153e-05
203189_s_at	NDUFS8	NADH dehydrogenase (ubiquinone) Fe-S protein 8, 23kDa (NADH-coenzyme Q reductase)	4.93794e-05
226923_at	SCFD2	sec1 family domain containing 2	4.95396e-05
229656_s_at	EML6	echinoderm microtubule associated protein like 6	4.95396e-05
201853_s_at	CDC25B	cell division cycle 25 homolog B (S. pombe)	5.08056e-05
204794_at	DUSP2	dual specificity phosphatase 2	5.29818e-05
217251_x_at	IVD	isovaleryl Coenzyme A dehydrogenase	5.29818e-05
205568_at	AQP9	aquaporin 9	5.29818e-05
204805_s_at	H1FX	H1 histone family, member X	5.29818e-05
39729_at	PRDX2	peroxiredoxin 2	5.59709e-05
225251_at	RAB24	RAB24, member RAS oncogene family	5.96189e-05
212433_x_at	RPS2	ribosomal protein S2	6.28386e-05
201058_s_at	MYL9	myosin, light chain 9, regulatory	6.28386e-05
218935_at	EHD3	EH-domain containing 3	6.28386e-05
212540_at	CDC34	cell division cycle 34 homolog (S. cerevisiae)	6.36786e-05
207275_s_at	ACSL1	acyl-CoA synthetase long-chain family member 1	6.36786e-05
201039_s_at	RAD23A	RAD23 homolog A (S. cerevisiae)	6.62167e-05
221581_s_at	LAT2	linker for activation of T cells family, member 2	6.62167e-05
204682_at	LTBP2	latent transforming growth factor beta binding protein 2	6.62167e-05
203814_s_at	NQO2	NAD(P)H dehydrogenase, quinone 2	6.62167e-05
228298_at	FAM113B	family with sequence similarity 113, member B	7.05457e-05
214450_at	CTSW	cathepsin W	7.06122e-05
216401_x_at	LOC652493	similar to Ig kappa chain V-I region HK102 precursor	7.12546e-05
221237_s_at	OSBP2	oxysterol binding protein 2	7.27199e-05
209972_s_at	AIMP2	aminoacyl tRNA synthetase complex-interacting multifunctional protein 2	7.56575e-05
223650_s_at	NRBF2	nuclear receptor binding factor 2	7.56575e-05
1555680_a_at	SMOX	spermine oxidase	7.56575e-05
212592_at	IGJ	immunoglobulin J polypeptide, linker protein for immunoglobulin alpha and mu polypeptides	7.68572e-05
225156_at	ELOF1	elongation factor 1 homolog (S. cerevisiae)	7.68572e-05
200790_at	ODC1	ornithine decarboxylase 1	7.73592e-05
215946_x_at	IGLL3	immunoglobulin lambda-like polypeptide 3	7.77794e-05
209310_s_at	CASP4	caspase 4, apoptosis-related cysteine peptidase	7.85621e-05
1556842_at	LOC286087	hypothetical protein LOC286087	7.99707e-05
225167_at	FRMD4A	FERM domain containing 4A	8.13448e-05
217961_at	SLC25A38	solute carrier family 25, member 38	8.36487e-05
213087_s_at	EEF1D	eukaryotic translation elongation factor 1 delta (guanine nucleotide exchange protein)	8.4627e-05
224719_s_at	C12orf57	chromosome 12 open reading frame 57	8.52848e-05
208914_at	GGA2	golgi associated, gamma adaptin ear containing, ARF binding protein 2	8.53278e-05
225698_at	C5orf26	chromosome 5 open reading frame 26	8.53278e-05
210112_at	HPS1	Hermansky-Pudlak syndrome 1	8.67228e-05
208723_at	USP11	ubiquitin specific peptidase 11	8.89955e-05
210504_at	KLF1	Kruppel-like factor 1 (erythroid)	8.89955e-05
200736_s_at	GPX1	glutathione peroxidase 1	8.90306e-05
204890_s_at	LCK	lymphocyte-specific protein tyrosine kinase	9.0327e-05
201195_s_at	SLC7A5	solute carrier family 7 (cationic amino acid transporter, y+ system), member 5	9.06991e-05
224929_at	TMEM173	transmembrane protein 173	9.06991e-05
210425_x_at	GOLGA8B	golgi autoantigen, golgin subfamily a, 8B	9.54501e-05
211018_at	LSS	lanosterol synthase (2,3-oxidosqualene-lanosterol cyclase)	9.55913e-05
221658_s_at	IL21R	interleukin 21 receptor	9.55913e-05
208977_x_at	TUBB2C	tubulin, beta 2C	9.70345e-05
223635_s_at	SSBP3	single stranded DNA binding protein 3	9.8359e-05
205403_at	IL1R2	interleukin 1 receptor, type II	9.8359e-05
203170_at	RRP8	ribosomal RNA processing 8, methyltransferase, homolog (yeast)	0.0001005
218237_s_at	SLC38A1	solute carrier family 38, member 1	0.000101786
36564_at	RNF19B	ring finger protein 19B	0.00010731
200896_x_at	HDGF	hepatoma-derived growth factor (high-mobility group protein 1-like)	0.000112884
229740_at	LOC643008	hypothetical protein LOC643008	0.000115402
214768_x_at	FAM20B	family with sequence similarity 20, member B	0.000115402
244889_at	LOC388210	similar to GM17625	0.000115402
228426_at	CLEC2D	C-type lectin domain family 2, member D	0.000115402
226657_at	C17orf103	chromosome 17 open reading frame 103	0.000115402
228163_at	ST6GALNAC4	ST6 (alpha-N-acetyl-neuraminyl-2,3-beta-galactosyl-1,3)-N-acetylgalactosaminide alpha-2,6-sialyltransferase 4	0.000115402
227307_at	TSPAN18	tetraspanin 18	0.000115402
32836_at	AGPAT1	1-acylglycerol-3-phosphate O-acyltransferase 1 (lysophosphatidic acid acyltransferase, alpha)	0.000115402
224637_at	LOC100128731	dolichyl-diphosphooligosaccharide--protein glycosyltransferase subunit 4	0.000115402
214723_x_at	ANKRD36	ankyrin repeat domain 36	0.000115402
203542_s_at	KLF9	Kruppel-like factor 9	0.000116778
208406_s_at	GRAP2	GRB2-related adaptor protein 2	0.000116778
206420_at	IGSF6	immunoglobulin superfamily, member 6	0.000120254
34478_at	RAB11B	RAB11B, member RAS oncogene family	0.000124563
231813_s_at	COG1	component of oligomeric golgi complex 1	0.000124563
205419_at	GPR183	G protein-coupled receptor 183	0.000124563
218367_x_at	USP21	ubiquitin specific peptidase 21	0.000125859
1553101_a_at	ALKBH5	alkB, alkylation repair homolog 5 (E. coli)	0.000132445
205730_s_at	ABLIM3	actin binding LIM protein family, member 3	0.000136362
242146_at	SNRPA1	small nuclear ribonucleoprotein polypeptide A'	0.000136362
212561_at	DENND5A	DENN/MADD domain containing 5A	0.000136362
218153_at	CARS2	cysteinyl-tRNA synthetase 2, mitochondrial (putative)	0.000136362
217167_x_at	GK	glycerol kinase	0.000136998
203413_at	NELL2	NEL-like 2 (chicken)	0.000139288
210044_s_at	LYL1	lymphoblastic leukemia derived sequence 1	0.000142317
1559050_at	HCG27	HLA complex group 27	0.000147069
229087_s_at	FAM104A	family with sequence similarity 104, member A	0.000147069
214084_x_at	NCF1C	neutrophil cytosolic factor 1C pseudogene	0.000149006
209452_s_at	VTI1B	vesicle transport through interaction with t-SNAREs homolog 1B (yeast)	0.000153116
201689_s_at	TPD52	tumor protein D52	0.000153116
217989_at	HSD17B11	hydroxysteroid (17-beta) dehydrogenase 11	0.000154663
223565_at	MGC29506	hypothetical protein MGC29506	0.000155567
210243_s_at	B4GALT3	UDP-Gal:betaGlcNAc beta 1,4- galactosyltransferase, polypeptide 3	0.000157463
222892_s_at	TMEM40	transmembrane protein 40	0.000157463
225768_at	NR1D2	nuclear receptor subfamily 1, group D, member 2	0.000159344
218660_at	DYSF	dysferlin, limb girdle muscular dystrophy 2B (autosomal recessive)	0.000168627
233979_s_at	ESPN	espin	0.00017283
221939_at	YIPF2	Yip1 domain family, member 2	0.000175006
228618_at	PEAR1	platelet endothelial aggregation receptor 1	0.000176863
243099_at	NFAM1	NFAT activating protein with ITAM motif 1	0.000176931
1554250_s_at	TRIM73	tripartite motif-containing 73	0.000183305
214777_at	IGKV4-1	immunoglobulin kappa variable 4-1	0.000183305
238199_x_at	LOC440552	OK/SW-cl.16	0.000185111
222007_s_at	FKBP8	FK506 binding protein 8, 38kDa	0.000185111
224759_s_at	C12orf23	chromosome 12 open reading frame 23	0.000186123
222624_s_at	ZNF639	zinc finger protein 639	0.000191388
220789_s_at	TBRG4	transforming growth factor beta regulator 4	0.000191388
218084_x_at	FXYD5	FXYD domain containing ion transport regulator 5	0.000191388
223063_at	C1orf198	chromosome 1 open reading frame 198	0.000192969
213502_x_at	LOC91316	glucuronidase, beta/ immunoglobulin lambda-like polypeptide 1 pseudogene	0.000192969
202074_s_at	OPTN	optineurin	0.000192969
237158_s_at	MPHOSPH9	M-phase phosphoprotein 9	0.00019638
214035_x_at	LOC399491	GPS, PLAT and transmembrane domain-containing protein	0.00019638
1566509_s_at	FBXO9	F-box protein 9	0.00019638
219836_at	ZBED2	zinc finger, BED-type containing 2	0.0002015
210582_s_at	LIMK2	LIM domain kinase 2	0.000202191
210847_x_at	TNFRSF25	tumor necrosis factor receptor superfamily, member 25	0.00020708
209807_s_at	NFIX	nuclear factor I/X (CCAAT-binding transcription factor)	0.00020708
206877_at	MXD1	MAX dimerization protein 1	0.000210215
1557055_s_at	LOC643837	hypothetical LOC643837	0.000210215
222998_at	MAF1	MAF1 homolog (S. cerevisiae)	0.000210215
238858_at	TIFA	TRAF-interacting protein with forkhead-associated domain	0.000210215
225582_at	ITPRIP	inositol 1,4,5-triphosphate receptor interacting protein	0.000213235
212849_at	AXIN1	axin 1	0.000214428
241368_at	PLIN5	perilipin 5	0.000214983
234849_at	TRA@	T cell receptor alpha locus	0.000218194
31874_at	GAS2L1	growth arrest-specific 2 like 1	0.000218194
217729_s_at	AES	amino-terminal enhancer of split	0.000218194
201912_s_at	GSPT1	G1 to S phase transition 1	0.000218194
214483_s_at	ARFIP1	ADP-ribosylation factor interacting protein 1	0.000218194
206494_s_at	ITGA2B	integrin, alpha 2b (platelet glycoprotein IIb of IIb/IIIa complex, antigen CD41)	0.000218194
208601_s_at	TUBB1	tubulin, beta 1	0.000218194
204538_x_at	NPIP	nuclear pore complex interacting protein	0.000218194
202971_s_at	DYRK2	dual-specificity tyrosine-(Y)-phosphorylation regulated kinase 2	0.000218194
1555355_a_at	ETS1	v-ets erythroblastosis virus E26 oncogene homolog 1 (avian)	0.000218194
211207_s_at	ACSL6	acyl-CoA synthetase long-chain family member 6	0.000218194
225063_at	UBL7	ubiquitin-like 7 (bone marrow stromal cell-derived)	0.000218194
213488_at	SNED1	sushi, nidogen and EGF-like domains 1	0.000218194
208553_at	HIST1H1E	histone cluster 1, H1e	0.000218194
203782_s_at	POLRMT	polymerase (RNA) mitochondrial (DNA directed)	0.000218194
209875_s_at	SPP1	secreted phosphoprotein 1	0.000218194
241389_at	CHRNB2	cholinergic receptor, nicotinic, beta 2 (neuronal)	0.000218194
221711_s_at	C19orf62	chromosome 19 open reading frame 62	0.000218194
213380_x_at	MSTP9	macrophage stimulating, pseudogene 9	0.000218194
214971_s_at	ST6GAL1	ST6 beta-galactosamide alpha-2,6-sialyltranferase 1	0.000218194
203680_at	PRKAR2B	protein kinase, cAMP-dependent, regulatory, type II, beta	0.000218315
207074_s_at	SLC18A1	solute carrier family 18 (vesicular monoamine), member 1	0.000218315
223193_x_at	FAM162A	family with sequence similarity 162, member A	0.000218315
221501_x_at	LOC339047	hypothetical protein LOC339047	0.000222406
224314_s_at	EGLN1	egl nine homolog 1 (C. elegans)	0.000230697
213902_at	ASAH1	N-acylsphingosine amidohydrolase (acid ceramidase) 1	0.000244651
224516_s_at	CXXC5	CXXC finger 5	0.000244708
218417_s_at	SLC48A1	solute carrier family 48 (heme transporter), member 1	0.000250464
220370_s_at	USP36	ubiquitin specific peptidase 36	0.000251611
203263_s_at	ARHGEF9	Cdc42 guanine nucleotide exchange factor (GEF) 9	0.000254372
204115_at	GNG11	guanine nucleotide binding protein (G protein), gamma 11	0.000254372
224502_s_at	KIAA1191	KIAA1191	0.000265589
243541_at	IL31RA	interleukin 31 receptor A	0.000271432
217884_at	NAT10	N-acetyltransferase 10 (GCN5-related)	0.0002759
207522_s_at	ATP2A3	ATPase, Ca++ transporting, ubiquitous	0.00027917
232234_at	SLA2	Src-like-adaptor 2	0.000283367
222934_s_at	CLEC4E	C-type lectin domain family 4, member E	0.000287442
205047_s_at	ASNS	asparagine synthetase	0.000289485
224367_at	BEX2	brain expressed X-linked 2	0.000295306
239151_at	RP11-144G6.7	hypothetical LOC399753	0.000298479
200763_s_at	RPLP1	ribosomal protein, large, P1	0.000300703
208791_at	CLU	clusterin	0.000300703
213161_at	TSTD2	thiosulfate sulfurtransferase (rhodanese)-like domain containing 2	0.000301162
204100_at	THRA	thyroid hormone receptor, alpha (erythroblastic leukemia viral (v-erb-a) oncogene homolog, avian)	0.000301162
223318_s_at	ALKBH7	alkB, alkylation repair homolog 7 (E. coli)	0.000304629
223096_at	NOP58	NOP58 ribonucleoprotein homolog (yeast)	0.000304796
234973_at	SLC38A5	solute carrier family 38, member 5	0.000304796
207414_s_at	PCSK6	proprotein convertase subtilisin/kexin type 6	0.000311151
202587_s_at	AK1	adenylate kinase 1	0.000311151
229440_at	RBM47	RNA binding motif protein 47	0.000311151
1553132_a_at	TC2N	tandem C2 domains, nuclear	0.00031407
221920_s_at	SLC25A37	solute carrier family 25, member 37	0.000317106
1555626_a_at	SLAMF1	signaling lymphocytic activation molecule family member 1	0.000317106
208814_at	HSPA4	heat shock 70kDa protein 4	0.000317529
202751_at	TFIP11	tuftelin interacting protein 11	0.000317529
204081_at	NRGN	neurogranin (protein kinase C substrate, RC3)	0.000320739
211501_s_at	EIF3B	eukaryotic translation initiation factor 3, subunit B	0.000320739
215037_s_at	BCL2L1	BCL2-like 1	0.000322989
204626_s_at	ITGB3	integrin, beta 3 (platelet glycoprotein IIIa, antigen CD61)	0.000325117
208754_s_at	NAP1L1	nucleosome assembly protein 1-like 1	0.000328176
204466_s_at	SNCA	synuclein, alpha (non A4 component of amyloid precursor)	0.000328176
208022_s_at	CDC14B	CDC14 cell division cycle 14 homolog B (S. cerevisiae)	0.000353959
215990_s_at	BCL6	B-cell CLL/lymphoma 6	0.000359504
39817_s_at	C6orf108	chromosome 6 open reading frame 108	0.000359504
208190_s_at	LSR	lipolysis stimulated lipoprotein receptor	0.000365114
223714_at	ZNF256	zinc finger protein 256	0.00036839
1558234_at	FLJ36644	hypothetical protein LOC400617	0.00036839
211941_s_at	PEBP1	phosphatidylethanolamine binding protein 1	0.00036839
215684_s_at	ASCC2	activating signal cointegrator 1 complex subunit 2	0.00036839
225354_s_at	SH3BGRL2	SH3 domain binding glutamic acid-rich protein like 2	0.000370645
222681_at	KTELC1	KTEL (Lys-Tyr-Glu-Leu) containing 1	0.0003726
206417_at	CNGA1	cyclic nucleotide gated channel alpha 1	0.0003726
1552497_a_at	SLAMF6	SLAM family member 6	0.000383718
205067_at	IL1B	interleukin 1, beta	0.000383718
1555487_a_at	ACTR3B	ARP3 actin-related protein 3 homolog B (yeast)	0.000383718
219675_s_at	UXS1	UDP-glucuronate decarboxylase 1	0.000383718
212239_at	PIK3R1	phosphoinositide-3-kinase, regulatory subunit 1 (alpha)	0.000383718
210746_s_at	EPB42	erythrocyte membrane protein band 4.2	0.000387669
207667_s_at	MAP2K3	mitogen-activated protein kinase kinase 3	0.000391466
229778_at	C12orf39	chromosome 12 open reading frame 39	0.000393058
230285_at	SVIP	small VCP/p97-interacting protein	0.000393058
203616_at	POLB	polymerase (DNA directed), beta	0.000393508
204924_at	TLR2	toll-like receptor 2	0.000394296
206445_s_at	PRMT1	protein arginine methyltransferase 1	0.00039541
213093_at	PRKCA	protein kinase C, alpha	0.000398847
226180_at	WDR36	WD repeat domain 36	0.000400601
207536_s_at	TNFRSF9	tumor necrosis factor receptor superfamily, member 9	0.000403775
206150_at	CD27	CD27 molecule	0.000403775
225396_at	RBBP4	retinoblastoma binding protein 4	0.000406036
238832_at	KLHL34	kelch-like 34 (Drosophila)	0.000408351
202500_at	DNAJB2	DnaJ (Hsp40) homolog, subfamily B, member 2	0.000409796
219762_s_at	RPL36	ribosomal protein L36	0.000410426
227708_at	EEF1A1	eukaryotic translation elongation factor 1 alpha 1	0.000410426
211596_s_at	LRIG1	leucine-rich repeats and immunoglobulin-like domains 1	0.000411036
57082_at	LDLRAP1	low density lipoprotein receptor adaptor protein 1	0.000411036
242661_x_at	ALS2CR12	amyotrophic lateral sclerosis 2 (juvenile) chromosome region, candidate 12	0.000412314
205844_at	VNN1	vanin 1	0.000412314
207824_s_at	MAZ	MYC-associated zinc finger protein (purine-binding transcription factor)	0.000412314
201194_at	SEPW1	selenoprotein W, 1	0.000412314
207793_s_at	EPB41	erythrocyte membrane protein band 4.1 (elliptocytosis 1, RH-linked)	0.000414755
204993_at	GNAZ	guanine nucleotide binding protein (G protein), alpha z polypeptide	0.000416981
203087_s_at	KIF2A	kinesin heavy chain member 2A	0.000416981
200823_x_at	RPL29	ribosomal protein L29	0.000417407
212693_at	MDN1	MDN1, midasin homolog (yeast)	0.00041975
202330_s_at	UNG	uracil-DNA glycosylase	0.000422819
214231_s_at	KIAA0564	KIAA0564	0.000422819
208806_at	CHD3	chromodomain helicase DNA binding protein 3	0.000422819
218010_x_at	PPDPF	pancreatic progenitor cell differentiation and proliferation factor homolog (zebrafish)	0.000422819
217480_x_at	IGKV1OR15-118	immunoglobulin kappa variable 1/OR15-118 pseudogene	0.000422858
1552362_a_at	LEAP2	liver expressed antimicrobial peptide 2	0.000423328
208858_s_at	ESYT1	extended synaptotagmin-like protein 1	0.00042361
238653_at	LRIG2	leucine-rich repeats and immunoglobulin-like domains 2	0.00042671
202780_at	OXCT1	3-oxoacid CoA transferase 1	0.00042671
210947_s_at	MSH3	mutS homolog 3 (E. coli)	0.00042671
213166_x_at	FAM128A	family with sequence similarity 128, member A	0.00042671
219632_s_at	TRPV1	transient receptor potential cation channel, subfamily V, member 1	0.000427278
226327_at	ZNF507	zinc finger protein 507	0.000433786
207206_s_at	ALOX12	arachidonate 12-lipoxygenase	0.000438204
225840_at	TEF	thyrotrophic embryonic factor	0.000441268
206167_s_at	ARHGAP6	Rho GTPase activating protein 6	0.000441268
235305_s_at	ECHDC2	enoyl Coenzyme A hydratase domain containing 2	0.000445808
226531_at	ORAI1	ORAI calcium release-activated calcium modulator 1	0.000447244
219117_s_at	FKBP11	FK506 binding protein 11, 19 kDa	0.000447244
223582_at	GPR98	G protein-coupled receptor 98	0.000449836
37408_at	MRC2	mannose receptor, C type 2	0.000456448
243716_at	FLJ43663	hypothetical LOC378805	0.000456448
209657_s_at	HSF2	heat shock transcription factor 2	0.000456671
201121_s_at	PGRMC1	progesterone receptor membrane component 1	0.000456917
206385_s_at	ANK3	ankyrin 3, node of Ranvier (ankyrin G)	0.000458153
221923_s_at	NPM1	nucleophosmin (nucleolar phosphoprotein B23, numatrin)	0.000462185
212510_at	GPD1L	glycerol-3-phosphate dehydrogenase 1-like	0.000470448
229584_at	LRRK2	leucine-rich repeat kinase 2	0.000473451
1552634_a_at	ZNF101	zinc finger protein 101	0.000476161
226475_at	FAM118A	family with sequence similarity 118, member A	0.000476161
213621_s_at	GUK1	guanylate kinase 1	0.000476161
204405_x_at	DIMT1L	DIM1 dimethyladenosine transferase 1-like (S. cerevisiae)	0.000482318
225800_at	JAZF1	JAZF zinc finger 1	0.000482964
218034_at	FIS1	fission 1 (mitochondrial outer membrane) homolog (S. cerevisiae)	0.000484942
218625_at	NRN1	neuritin 1	0.000496347
205012_s_at	HAGH	hydroxyacylglutathione hydrolase	0.000496347
206059_at	ZNF91	zinc finger protein 91	0.000496347
212830_at	MEGF9	multiple EGF-like-domains 9	0.000496347
209567_at	RRS1	RRS1 ribosome biogenesis regulator homolog (S. cerevisiae)	0.000508856
208919_s_at	NADK	NAD kinase	0.000508856
234734_s_at	TNRC6A	trinucleotide repeat containing 6A	0.000510842
220172_at	DCAF17	DDB1 and CUL4 associated factor 17	0.000511824
212651_at	RHOBTB1	Rho-related BTB domain containing 1	0.000513251
224681_at	GNA12	guanine nucleotide binding protein (G protein) alpha 12	0.000513251
215966_x_at	GK3P	glycerol kinase 3 pseudogene	0.000519443
204187_at	GMPR	guanosine monophosphate reductase	0.000519443
215047_at	TRIM58	tripartite motif-containing 58	0.000531919
208906_at	BSCL2	Berardinelli-Seip congenital lipodystrophy 2 (seipin)	0.000532619
226018_at	C7orf41	chromosome 7 open reading frame 41	0.000536496
239062_at	LOC100131096	hypothetical LOC100131096	0.000536496
228770_at	GPR146	G protein-coupled receptor 146	0.000537578
234370_at	VSIG1	V-set and immunoglobulin domain containing 1	0.000540636
227757_at	CUL4A	cullin 4A	0.000541214
223638_at	NBPF3	neuroblastoma breakpoint family, member 3	0.000558597
213608_s_at	SRRD	SRR1 domain containing	0.000558597
217969_at	C11orf2	chromosome 11 open reading frame 2	0.000563923
226771_at	ATP8B2	ATPase, class I, type 8B, member 2	0.000567359
207389_at	GP1BA	glycoprotein Ib (platelet), alpha polypeptide	0.000567745
217871_s_at	MIF	macrophage migration inhibitory factor (glycosylation-inhibiting factor)	0.000587748
1555213_a_at	CLEC7A	C-type lectin domain family 7, member A	0.000587748
201811_x_at	SH3BP5	SH3-domain binding protein 5 (BTK-associated)	0.000587748
218872_at	TESC	tescalcin	0.000587748
218404_at	SNX10	sorting nexin 10	0.00058905
226938_at	DCAF4	DDB1 and CUL4 associated factor 4	0.000594166
231874_at	FAM126B	family with sequence similarity 126, member B	0.000595892
201917_s_at	SLC25A36	solute carrier family 25, member 36	0.000595892
215581_s_at	MCM3AP	minichromosome maintenance complex component 3 associated protein	0.000599402
227108_at	STARD9	StAR-related lipid transfer (START) domain containing 9	0.000604077
214039_s_at	LAPTM4B	lysosomal protein transmembrane 4 beta	0.000604077
209602_s_at	GATA3	GATA binding protein 3	0.000605566
1558773_s_at	RANBP10	RAN binding protein 10	0.000608947
336_at	TBXA2R	thromboxane A2 receptor	0.000612788
211861_x_at	CD28	CD28 molecule	0.000612788
223039_at	C22orf13	chromosome 22 open reading frame 13	0.000612788
219476_at	C1orf116	chromosome 1 open reading frame 116	0.000620669
212690_at	DDHD2	DDHD domain containing 2	0.000638184
223018_at	NOB1	NIN1/RPN12 binding protein 1 homolog (S. cerevisiae)	0.000638184
209132_s_at	COMMD4	COMM domain containing 4	0.000638184
236932_s_at	GATAD2A	GATA zinc finger domain containing 2A	0.000646877
219315_s_at	TMEM204	transmembrane protein 204	0.000654803
201938_at	CDK2AP1	cyclin-dependent kinase 2 associated protein 1	0.000654803
210706_s_at	RNF24	ring finger protein 24	0.000655036
212846_at	RRP1B	ribosomal RNA processing 1 homolog B (S. cerevisiae)	0.000662197
218768_at	NUP107	nucleoporin 107kDa	0.000662601
213319_s_at	CSDA	cold shock domain protein A	0.000662601
218220_at	C12orf10	chromosome 12 open reading frame 10	0.000662601
227722_at	RPS23	ribosomal protein S23	0.000703043
1552713_a_at	SLC4A1	solute carrier family 4, anion exchanger, member 1 (erythrocyte membrane protein band 3, Diego blood group)	0.000714024
221249_s_at	FAM117A	family with sequence similarity 117, member A	0.000714024
1555613_a_at	ZAP70	zeta-chain (TCR) associated protein kinase 70kDa	0.000714024
206414_s_at	ASAP2	ArfGAP with SH3 domain, ankyrin repeat and PH domain 2	0.000718289
243363_at	LOC641518	hypothetical protein LOC641518	0.000718289
226815_at	C3orf31	chromosome 3 open reading frame 31	0.000724537
224855_at	PYCR2	pyrroline-5-carboxylate reductase family, member 2	0.00072899
206483_at	LRRC6	leucine rich repeat containing 6	0.000732786
206983_at	CCR6	chemokine (C-C motif) receptor 6	0.000732786
210183_x_at	PNN	pinin, desmosome associated protein	0.000738068
218224_at	PNMA1	paraneoplastic antigen MA1	0.000738068
212335_at	GNS	glucosamine (N-acetyl)-6-sulfatase	0.000738068
226996_at	LCLAT1	lysocardiolipin acyltransferase 1	0.000738068
201695_s_at	NP	nucleoside phosphorylase	0.000738068
229313_at	ANO5	anoctamin 5	0.000738068
207660_at	DMD	dystrophin	0.000738068
239028_at	LYPD6	LY6/PLAUR domain containing 6	0.000746744
222584_at	MSTO1	misato homolog 1 (Drosophila)	0.000760242
203608_at	ALDH5A1	aldehyde dehydrogenase 5 family, member A1	0.000760242
1554918_a_at	ABCC4	ATP-binding cassette, sub-family C (CFTR/MRP), member 4	0.000760242
202307_s_at	TAP1	transporter 1, ATP-binding cassette, sub-family B (MDR/TAP)	0.00076145
223073_at	HIATL1	hippocampus abundant transcript-like 1	0.000762143
221706_s_at	USE1	unconventional SNARE in the ER 1 homolog (S. cerevisiae)	0.000779917
221748_s_at	TNS1	tensin 1	0.000781248
226272_at	RCAN3	RCAN family member 3	0.000785744
209702_at	FTO	fat mass and obesity associated	0.000796247
210075_at	2011-03-02	membrane-associated ring finger (C3HC4) 2	0.000807402
202246_s_at	CDK4	cyclin-dependent kinase 4	0.000808163
202167_s_at	MMS19	MMS19 nucleotide excision repair homolog (S. cerevisiae)	0.00080827
213418_at	HSPA6	heat shock 70kDa protein 6 (HSP70B')	0.000812696
201570_at	SAMM50	sorting and assembly machinery component 50 homolog (S. cerevisiae)	0.000830782
212995_x_at	FAM128B	family with sequence similarity 128, member B	0.000830782
215952_s_at	OAZ1	ornithine decarboxylase antizyme 1	0.000838984
203040_s_at	HMBS	hydroxymethylbilane synthase	0.000838984
238694_at	DGKE	diacylglycerol kinase, epsilon 64kDa	0.000838984
230903_s_at	C8orf42	chromosome 8 open reading frame 42	0.000842386
1562682_at	RORA	RAR-related orphan receptor A	0.000853388
201313_at	ENO2	enolase 2 (gamma, neuronal)	0.000853388
228622_s_at	DNAJC4	DnaJ (Hsp40) homolog, subfamily C, member 4	0.000853669
222629_at	REV1	REV1 homolog (S. cerevisiae)	0.000853669
1552798_a_at	TLR4	toll-like receptor 4	0.000853669
223649_s_at	SLC25A39	solute carrier family 25, member 39	0.000859577
221342_at	C6orf25	chromosome 6 open reading frame 25	0.000859577
225391_at	LOC93622	hypothetical LOC93622	0.000861833
218001_at	MRPS2	mitochondrial ribosomal protein S2	0.000861833
221063_x_at	RNF123	ring finger protein 123	0.000861833
230318_at	SERPINA1	serpin peptidase inhibitor, clade A (alpha-1 antiproteinase, antitrypsin), member 1	0.000861833
232000_at	TTC39B	tetratricopeptide repeat domain 39B	0.000869051
238587_at	UBASH3B	ubiquitin associated and SH3 domain containing, B	0.000871654
204083_s_at	TPM2	tropomyosin 2 (beta)	0.000876058
200936_at	RPL8	ribosomal protein L8	0.000879663
203964_at	NMI	N-myc (and STAT) interactor	0.000893039
225619_at	SLAIN1	SLAIN motif family, member 1	0.000901782
228931_at	COQ4	coenzyme Q4 homolog (S. cerevisiae)	0.00092579
205570_at	PIP4K2A	phosphatidylinositol-5-phosphate 4-kinase, type II, alpha	0.00092579
208018_s_at	HCK	hemopoietic cell kinase	0.00092579
216237_s_at	MCM5	minichromosome maintenance complex component 5	0.00092579
217738_at	NAMPT	nicotinamide phosphoribosyltransferase	0.000926891
216727_at	STK38	serine/threonine kinase 38	0.00092763
242939_at	TFDP1	transcription factor Dp-1	0.000930063
207808_s_at	PROS1	protein S (alpha)	0.000935581
224533_s_at	C6orf142	chromosome 6 open reading frame 142	0.000935581
225048_at	PHF10	PHD finger protein 10	0.00094443
226352_at	JMY	junction mediating and regulatory protein, p53 cofactor	0.00094443
202165_at	PPP1R2	protein phosphatase 1, regulatory (inhibitor) subunit 2	0.00094834
210441_at	CDC14A	CDC14 cell division cycle 14 homolog A (S. cerevisiae)	0.000955174
211339_s_at	ITK	IL2-inducible T-cell kinase	0.000958506
211573_x_at	TGM2	transglutaminase 2 (C polypeptide, protein-glutamine-gamma-glutamyltransferase)	0.000970133
234644_x_at	TNFRSF10C	tumor necrosis factor receptor superfamily, member 10c, decoy without an intracellular domain	0.000970298
221049_s_at	POLL	polymerase (DNA directed), lambda	0.000970298
219540_at	ZNF267	zinc finger protein 267	0.000970298
232489_at	CCDC76	coiled-coil domain containing 76	0.0009704
229145_at	C10orf104	chromosome 10 open reading frame 104	0.0009704
244396_at	G3BP1	GTPase activating protein (SH3 domain) binding protein 1	0.000979201
227386_s_at	TMEM200B	transmembrane protein 200B	0.000986307
1558045_a_at	LOC441528	hypothetical protein LOC441528	0.000989229
204348_s_at	AK3L1	adenylate kinase 3-like 1	0.000990563
214933_at	CACNA1A	calcium channel, voltage-dependent, P/Q type, alpha 1A subunit	0.000990563
209574_s_at	C18orf1	chromosome 18 open reading frame 1	0.000990563
230942_at	CMTM5	CKLF-like MARVEL transmembrane domain containing 5	0.000990563
241418_at	LOC344887	similar to hCG2041270	0.00100063
220261_s_at	ZDHHC4	zinc finger, DHHC-type containing 4	0.0010242
205781_at	C16orf7	chromosome 16 open reading frame 7	0.0010242
208628_s_at	YBX1	Y box binding protein 1	0.00103254
239317_at	CEACAM21	carcinoembryonic antigen-related cell adhesion molecule 21	0.00103254
209890_at	TSPAN5	tetraspanin 5	0.00103254
219183_s_at	CYTH4	cytohesin 4	0.00103254
206685_at	HCG4	HLA complex group 4	0.00104093
220714_at	PRDM14	PR domain containing 14	0.00105453
202387_at	BAG1	BCL2-associated athanogene	0.00105557
227589_at	PITPNC1	phosphatidylinositol transfer protein, cytoplasmic 1	0.00105557
1560163_at	LOC100129510	hypothetical protein LOC100129510	0.00105975
222997_s_at	MRPS21	mitochondrial ribosomal protein S21	0.00105975
220220_at	LRRC37A4	leucine rich repeat containing 37, member A4 (pseudogene)	0.00105975
236862_at	GOPC	golgi associated PDZ and coiled-coil motif containing	0.00106418
213096_at	TMCC2	transmembrane and coiled-coil domain family 2	0.00106806
210446_at	GATA1	GATA binding protein 1 (globin transcription factor 1)	0.00106896
228296_at	YPEL1	yippee-like 1 (Drosophila)	0.00106896
226173_at	TBC1D25	TBC1 domain family, member 25	0.00107897
225910_at	HELZ	helicase with zinc finger	0.00108942
202092_s_at	ARL2BP	ADP-ribosylation factor-like 2 binding protein	0.00108942
223165_s_at	IP6K2	inositol hexakisphosphate kinase 2	0.0010914
223266_at	STRADB	STE20-related kinase adaptor beta	0.0011008
213524_s_at	G0S2	G0/G1switch 2	0.00110781
221932_s_at	GLRX5	glutaredoxin 5	0.00111168
214073_at	CTTN	cortactin	0.00111289
223403_s_at	POLR1B	polymerase (RNA) I polypeptide B, 128kDa	0.00111289
227750_at	KALRN	kalirin, RhoGEF kinase	0.00112351
218565_at	C9orf114	chromosome 9 open reading frame 114	0.00112351
1557065_at	YLPM1	YLP motif containing 1	0.0011263
212268_at	SERPINB1	serpin peptidase inhibitor, clade B (ovalbumin), member 1	0.00113014
1556839_s_at	SPTBN5	spectrin, beta, non-erythrocytic 5	0.00113014
213043_s_at	MED24	mediator complex subunit 24	0.00113386
220336_s_at	GP6	glycoprotein VI (platelet)	0.00114048
216250_s_at	LPXN	leupaxin	0.00114892
218644_at	PLEK2	pleckstrin 2	0.00115514
238660_at	WDFY3	WD repeat and FYVE domain containing 3	0.00115514
238574_at	MCART1	mitochondrial carrier triple repeat 1	0.00115514
220832_at	TLR8	toll-like receptor 8	0.00116388
212573_at	ENDOD1	endonuclease domain containing 1	0.00116388
219715_s_at	TDP1	tyrosyl-DNA phosphodiesterase 1	0.00116388
202492_at	ATG9A	ATG9 autophagy related 9 homolog A (S. cerevisiae)	0.0011675
228841_at	LYRM7	Lyrm7 homolog (mouse)	0.00117043
200676_s_at	UBE2L3	ubiquitin-conjugating enzyme E2L 3	0.00117085
228730_s_at	SCRN2	secernin 2	0.00117085
206537_at	XIAP	X-linked inhibitor of apoptosis	0.00117209
202201_at	BLVRB	biliverdin reductase B (flavin reductase (NADPH))	0.0011722
202364_at	MXI1	MAX interactor 1	0.00118391
216549_s_at	TBC1D22B	TBC1 domain family, member 22B	0.00119369
213088_s_at	DNAJC9	DnaJ (Hsp40) homolog, subfamily C, member 9	0.00119369
203662_s_at	TMOD1	tropomodulin 1	0.00119388
208795_s_at	MCM7	minichromosome maintenance complex component 7	0.00121286
223532_at	ANKRD39	ankyrin repeat domain 39	0.00121286
229843_at	FAM82B	family with sequence similarity 82, member B	0.00121286
214433_s_at	SELENBP1	selenium binding protein 1	0.00121634
216899_s_at	SKAP2	src kinase associated phosphoprotein 2	0.00121634
215813_s_at	PTGS1	prostaglandin-endoperoxide synthase 1 (prostaglandin G/H synthase and cyclooxygenase)	0.00121634
1556672_a_at	RBM6	RNA binding motif protein 6	0.00123311
205873_at	PIGL	phosphatidylinositol glycan anchor biosynthesis, class L	0.00125287
1560382_at	GAB1	GRB2-associated binding protein 1	0.00126127
201980_s_at	RSU1	Ras suppressor protein 1	0.00127478
223042_s_at	FUNDC2	FUN14 domain containing 2	0.00127478
211478_s_at	DPP4	dipeptidyl-peptidase 4	0.00127478
220971_at	IL25	interleukin 25	0.00127478
206641_at	TNFRSF17	tumor necrosis factor receptor superfamily, member 17	0.00128469
202789_at	PLCG1	phospholipase C, gamma 1	0.00128868
212607_at	AKT3	v-akt murine thymoma viral oncogene homolog 3 (protein kinase B, gamma)	0.00128868
217908_s_at	DCAF6	DDB1 and CUL4 associated factor 6	0.00131406
206464_at	BMX	BMX non-receptor tyrosine kinase	0.00131422
228109_at	RASGRF2	Ras protein-specific guanine nucleotide-releasing factor 2	0.00131422
218575_at	ANAPC1	anaphase promoting complex subunit 1	0.00131422
223320_s_at	ABCB10	ATP-binding cassette, sub-family B (MDR/TAP), member 10	0.00132173
213862_at	PNPLA2	patatin-like phospholipase domain containing 2	0.00132773
206698_at	XK	X-linked Kx blood group (McLeod syndrome)	0.00132781
207324_s_at	DSC1	desmocollin 1	0.00133523
238924_at	BMS1P5	BMS1 pseudogene 5	0.00133523
202806_at	DBN1	drebrin 1	0.00133985
205462_s_at	HPCAL1	hippocalcin-like 1	0.00134425
203817_at	GUCY1B3	guanylate cyclase 1, soluble, beta 3	0.00134641
211675_s_at	MDFIC	MyoD family inhibitor domain containing	0.00134766
208887_at	EIF3G	eukaryotic translation initiation factor 3, subunit G	0.00134766
210039_s_at	PRKCQ	protein kinase C, theta	0.00139175
220918_at	C21orf96	chromosome 21 open reading frame 96	0.00139175
211026_s_at	MGLL	monoglyceride lipase	0.0013958
235729_at	ZNF514	zinc finger protein 514	0.00140775
237403_at	GFI1B	growth factor independent 1B transcription repressor	0.00140775
219323_s_at	IL18BP	interleukin 18 binding protein	0.00141117
218620_s_at	HEMK1	HemK methyltransferase family member 1	0.00141693
239742_at	TULP4	tubby like protein 4	0.00141875
205053_at	PRIM1	primase, DNA, polypeptide 1 (49kDa)	0.00142668
200024_at	RPS5	ribosomal protein S5	0.00142897
236377_at	TMEM132D	transmembrane protein 132D	0.00142945
201890_at	RRM2	ribonucleotide reductase M2	0.00143418
214511_x_at	FCGR1B	Fc fragment of IgG, high affinity Ib, receptor (CD64)	0.00143418
225420_at	GPAM	glycerol-3-phosphate acyltransferase, mitochondrial	0.00143418
227134_at	SYTL1	synaptotagmin-like 1	0.00143418
227842_at	RAB30	RAB30, member RAS oncogene family	0.00143558
207069_s_at	SMAD6	SMAD family member 6	0.00143808
239265_at	TMEM20	transmembrane protein 20	0.00143808
219952_s_at	MCOLN1	mucolipin 1	0.00146018
204376_at	VPRBP	Vpr (HIV-1) binding protein	0.00146018
202606_s_at	TLK1	tousled-like kinase 1	0.00146607
203959_s_at	ZBTB40	zinc finger and BTB domain containing 40	0.00146707
213703_at	LOC150759	hypothetical protein LOC150759	0.00147336
210946_at	PPAP2A	phosphatidic acid phosphatase type 2A	0.00148173
231194_at	SNX32	sorting nexin 32	0.00148173
241669_x_at	PRKD2	protein kinase D2	0.00148173
226646_at	KLF2	Kruppel-like factor 2 (lung)	0.00148173
203971_at	SLC31A1	solute carrier family 31 (copper transporters), member 1	0.00148173
212320_at	TUBB	tubulin, beta	0.00148173
201781_s_at	AIP	aryl hydrocarbon receptor interacting protein	0.00148173
212079_s_at	MLL	myeloid/lymphoid or mixed-lineage leukemia (trithorax homolog, Drosophila)	0.00148173
1555659_a_at	TREML1	triggering receptor expressed on myeloid cells-like 1	0.001483
230884_s_at	SPG7	spastic paraplegia 7 (pure and complicated autosomal recessive)	0.00149128
203683_s_at	VEGFB	vascular endothelial growth factor B	0.00149128
1569590_at	DOCK5	dedicator of cytokinesis 5	0.00149128
218711_s_at	SDPR	serum deprivation response (phosphatidylserine binding protein)	0.00150509
209216_at	WDR45	WD repeat domain 45	0.00150695
201307_at	2011-09-11	septin 11	0.00150786
1563321_s_at	MLLT10	myeloid/lymphoid or mixed-lineage leukemia (trithorax homolog, Drosophila); translocated to, 10	0.00150932
221625_at	ZNF506	zinc finger protein 506	0.00150967
213724_s_at	PDK2	pyruvate dehydrogenase kinase, isozyme 2	0.00150967
203130_s_at	KIF5C	kinesin family member 5C	0.00151912
1555450_a_at	NARG1L	NMDA receptor regulated 1-like	0.00152336
204908_s_at	BCL3	B-cell CLL/lymphoma 3	0.00152479
203315_at	NCK2	NCK adaptor protein 2	0.00153089
235158_at	TMEM209	transmembrane protein 209	0.00154176
207618_s_at	BCS1L	BCS1-like (yeast)	0.00154447
1560814_a_at	C15orf57	chromosome 15 open reading frame 57	0.00155005
231124_x_at	LY9	lymphocyte antigen 9	0.00155005
1564637_a_at	FAM98B	family with sequence similarity 98, member B	0.00155366
209684_at	RIN2	Ras and Rab interactor 2	0.00155494
229856_s_at	C1orf128	chromosome 1 open reading frame 128	0.00155544
219630_at	PDZK1IP1	PDZK1 interacting protein 1	0.00155544
222038_s_at	UTP18	UTP18, small subunit (SSU) processome component, homolog (yeast)	0.00155546
221234_s_at	BACH2	BTB and CNC homology 1, basic leucine zipper transcription factor 2	0.00155889
213049_at	GARNL1	GTPase activating Rap/RanGAP domain-like 1	0.0015734
205166_at	CAPN5	calpain 5	0.00158088
205599_at	TRAF1	TNF receptor-associated factor 1	0.00158342
209839_at	DNM3	dynamin 3	0.0015881
221787_at	C6orf120	chromosome 6 open reading frame 120	0.00159622
211984_at	CALM1	calmodulin 1 (phosphorylase kinase, delta)	0.00160023
221221_s_at	KLHL3	kelch-like 3 (Drosophila)	0.00160023
221045_s_at	PER3	period homolog 3 (Drosophila)	0.0016078
238662_at	ATPBD4	ATP binding domain 4	0.00161203
231933_at	2011-03-08	membrane-associated ring finger (C3HC4) 8	0.00162386
206647_at	HBZ	hemoglobin, zeta	0.00163323
208308_s_at	GPI	glucose phosphate isomerase	0.00163323
202728_s_at	LTBP1	latent transforming growth factor beta binding protein 1	0.00163345
226254_s_at	KIAA1430	KIAA1430	0.00163345
227313_at	CNPY4	canopy 4 homolog (zebrafish)	0.00163345
201178_at	FBXO7	F-box protein 7	0.00163345
225811_at	C11orf58	chromosome 11 open reading frame 58	0.0016354
48580_at	CXXC1	CXXC finger 1 (PHD domain)	0.00163847
215779_s_at	HIST1H2BG	histone cluster 1, H2bg	0.00163847
215440_s_at	BEX4	brain expressed, X-linked 4	0.00164075
204287_at	SYNGR1	synaptogyrin 1	0.00164075
211993_at	WNK1	WNK lysine deficient protein kinase 1	0.00164075
208758_at	ATIC	5-aminoimidazole-4-carboxamide ribonucleotide formyltransferase/IMP cyclohydrolase	0.00164075
1553718_at	ZNF548	zinc finger protein 548	0.0016674
227900_at	CBLB	Cas-Br-M (murine) ecotropic retroviral transforming sequence b	0.0016674
217748_at	ADIPOR1	adiponectin receptor 1	0.00168793
208017_s_at	MCF2	MCF.2 cell line derived transforming sequence	0.00168894
214246_x_at	MINK1	misshapen-like kinase 1 (zebrafish)	0.00171962
221245_s_at	FZD5	frizzled homolog 5 (Drosophila)	0.00172223
209018_s_at	PINK1	PTEN induced putative kinase 1	0.0017288
223717_s_at	ACRBP	acrosin binding protein	0.00173175
211813_x_at	DCN	decorin	0.00174092
202580_x_at	FOXM1	forkhead box M1	0.00174092
227350_at	HELLS	helicase, lymphoid-specific	0.0017483
233467_s_at	TSPAN32	tetraspanin 32	0.00175318
214934_at	ATP9B	ATPase, class II, type 9B	0.00175318
227188_at	C21orf63	chromosome 21 open reading frame 63	0.00175318
224806_at	TRIM25	tripartite motif-containing 25	0.00175339
234681_s_at	CHD6	chromodomain helicase DNA binding protein 6	0.00176013
235688_s_at	TRAF4	TNF receptor-associated factor 4	0.00177355
203358_s_at	EZH2	enhancer of zeste homolog 2 (Drosophila)	0.00177394
208690_s_at	PDLIM1	PDZ and LIM domain 1	0.00178018
201529_s_at	RPA1	replication protein A1, 70kDa	0.0017879
202732_at	PKIG	protein kinase (cAMP-dependent, catalytic) inhibitor gamma	0.0017879
224320_s_at	MCM8	minichromosome maintenance complex component 8	0.0017879
218252_at	CKAP2	cytoskeleton associated protein 2	0.0017879
1555882_at	SPIN3	spindlin family, member 3	0.00180691
218795_at	ACP6	acid phosphatase 6, lysophosphatidic	0.00180691
204480_s_at	C9orf16	chromosome 9 open reading frame 16	0.00184381
204013_s_at	LCMT2	leucine carboxyl methyltransferase 2	0.00184381
202020_s_at	LANCL1	LanC lantibiotic synthetase component C-like 1 (bacterial)	0.00185333
224097_s_at	F11R	F11 receptor	0.00185537
221011_s_at	LBH	limb bud and heart development homolog (mouse)	0.00186411
209969_s_at	STAT1	signal transducer and activator of transcription 1, 91kDa	0.00187136
227982_at	SEPSECS	Sep (O-phosphoserine) tRNA:Sec (selenocysteine) tRNA synthase	0.00187136
225029_at	LOC550643	hypothetical LOC550643	0.00187136
225940_at	EIF4E3	eukaryotic translation initiation factor 4E family member 3	0.00187197
227102_at	TRIM35	tripartite motif-containing 35	0.00187604
202983_at	HLTF	helicase-like transcription factor	0.00187604
211828_s_at	TNIK	TRAF2 and NCK interacting kinase	0.00187688
208907_s_at	MRPS18B	mitochondrial ribosomal protein S18B	0.00189326
222138_s_at	WDR13	WD repeat domain 13	0.00190146
221276_s_at	SYNC	syncoilin, intermediate filament protein	0.00192376
212095_s_at	MTUS1	mitochondrial tumor suppressor 1	0.0019329
215118_s_at	IGHG1	immunoglobulin heavy constant gamma 1 (G1m marker)	0.00193335
222557_at	STMN3	stathmin-like 3	0.00193335
224073_at	FLJ20464	hypothetical protein FLJ20464	0.00194504
214146_s_at	PPBP	pro-platelet basic protein (chemokine (C-X-C motif) ligand 7)	0.00194883
217711_at	TEK	TEK tyrosine kinase, endothelial	0.0019558
235580_at	ZNF141	zinc finger protein 141	0.00196838
210873_x_at	APOBEC3A	apolipoprotein B mRNA editing enzyme, catalytic polypeptide-like 3A	0.00197112
212973_at	RPIA	ribose 5-phosphate isomerase A	0.00197218
222423_at	NDFIP1	Nedd4 family interacting protein 1	0.00197463
206765_at	KCNJ2	potassium inwardly-rectifying channel, subfamily J, member 2	0.00198277
202746_at	ITM2A	integral membrane protein 2A	0.00201439
201613_s_at	AP1G2	adaptor-related protein complex 1, gamma 2 subunit	0.0020204
240634_x_at	PDZK1P1	PDZ domain containing 1 pseudogene 1	0.0020204
243423_at	TNIP1	TNFAIP3 interacting protein 1	0.0020204
1553633_s_at	NHEDC1	Na+/H+ exchanger domain containing 1	0.00202781
210176_at	TLR1	toll-like receptor 1	0.00208248
227656_at	C6orf70	chromosome 6 open reading frame 70	0.00208248
203305_at	F13A1	coagulation factor XIII, A1 polypeptide	0.00208248
207681_at	CXCR3	chemokine (C-X-C motif) receptor 3	0.00208348
230724_s_at	C11orf57	chromosome 11 open reading frame 57	0.00208862
242957_at	VWCE	von Willebrand factor C and EGF domains	0.00209241
218823_s_at	KCTD9	potassium channel tetramerisation domain containing 9	0.00210383
1554466_a_at	C16orf13	chromosome 16 open reading frame 13	0.00210383
235509_at	C8orf38	chromosome 8 open reading frame 38	0.00210383
201562_s_at	SORD	sorbitol dehydrogenase	0.00211148
226426_at	ADNP	activity-dependent neuroprotector homeobox	0.00211148
225875_s_at	NIPAL3	NIPA-like domain containing 3	0.00211148
1554607_at	CNKSR2	connector enhancer of kinase suppressor of Ras 2	0.00211372
230024_at	AARS2	alanyl-tRNA synthetase 2, mitochondrial (putative)	0.00211449
205168_at	DDR2	discoidin domain receptor tyrosine kinase 2	0.00212132
244377_at	SLC1A4	solute carrier family 1 (glutamate/neutral amino acid transporter), member 4	0.00212132
219434_at	TREM1	triggering receptor expressed on myeloid cells 1	0.00212247
216320_x_at	MST1	macrophage stimulating 1 (hepatocyte growth factor-like)	0.00212398
221020_s_at	SLC25A32	solute carrier family 25, member 32	0.0021275
221412_at	VN1R1	vomeronasal 1 receptor 1	0.00216278
1568658_at	C2orf74	chromosome 2 open reading frame 74	0.0021643
228881_at	PARL	presenilin associated, rhomboid-like	0.00216532
213064_at	ZC3H14	zinc finger CCCH-type containing 14	0.0021802
209581_at	PLA2G16	phospholipase A2, group XVI	0.00218348
1558215_s_at	UBTF	upstream binding transcription factor, RNA polymerase I	0.00218949
206772_at	PTH2R	parathyroid hormone 2 receptor	0.00219964
207290_at	PLXNA2	plexin A2	0.00219964
230404_at	FLJ44606	glutaredoxin-like protein YDR286C homolog	0.00219964
216925_s_at	TAL1	T-cell acute lymphocytic leukemia 1	0.00221354
200001_at	CAPNS1	calpain, small subunit 1	0.0022208
1569183_a_at	CHM	choroideremia (Rab escort protein 1)	0.00224026
220940_at	ANKRD36B	ankyrin repeat domain 36B	0.00224783
202974_at	MPP1	membrane protein, palmitoylated 1, 55kDa	0.00226921
214021_x_at	ITGB5	integrin, beta 5	0.00226921
219983_at	HRASLS	HRAS-like suppressor	0.00226921
206492_at	FHIT	fragile histidine triad gene	0.00229328
200661_at	CTSA	cathepsin A	0.00230274
205584_at	ALG13	asparagine-linked glycosylation 13 homolog (S. cerevisiae)	0.00230274
37433_at	PIAS2	protein inhibitor of activated STAT, 2	0.00230274
226470_at	GGT7	gamma-glutamyltransferase 7	0.00230274
1552716_at	SPEF2	sperm flagellar 2	0.00231652
206126_at	CXCR5	chemokine (C-X-C motif) receptor 5	0.00235343
1554306_at	ITPKB	inositol 1,4,5-trisphosphate 3-kinase B	0.00235642
226718_at	AMIGO1	adhesion molecule with Ig-like domain 1	0.00235642
219594_at	NINJ2	ninjurin 2	0.00235642
202771_at	FAM38A	family with sequence similarity 38, member A	0.00235642
200965_s_at	ABLIM1	actin binding LIM protein 1	0.00235642
215735_s_at	TSC2	tuberous sclerosis 2	0.00236406
225625_at	ALKBH2	alkB, alkylation repair homolog 2 (E. coli)	0.00236552
205376_at	INPP4B	inositol polyphosphate-4-phosphatase, type II, 105kDa	0.00236552
209675_s_at	HNRNPUL1	heterogeneous nuclear ribonucleoprotein U-like 1	0.00236552
201391_at	TRAP1	TNF receptor-associated protein 1	0.00236552
234938_at	BACH1	BTB and CNC homology 1, basic leucine zipper transcription factor 1	0.00236552
204788_s_at	PPOX	protoporphyrinogen oxidase	0.00236552
218512_at	WDR12	WD repeat domain 12	0.00236552
1559790_at	LOC646241	hypothetical protein LOC646241	0.00236567
35626_at	SGSH	N-sulfoglucosamine sulfohydrolase	0.00238067
225758_s_at	TUBGCP6	tubulin, gamma complex associated protein 6	0.00238742
214109_at	LRBA	LPS-responsive vesicle trafficking, beach and anchor containing	0.00238917
216602_s_at	FARSA	phenylalanyl-tRNA synthetase, alpha subunit	0.00238917
205803_s_at	TRPC1	transient receptor potential cation channel, subfamily C, member 1	0.00239309
1569136_at	MGAT4A	mannosyl (alpha-1,3-)-glycoprotein beta-1,4-N-acetylglucosaminyltransferase, isozyme A	0.00239309
229994_at	NFIA	nuclear factor I/A	0.0024056
214339_s_at	MAP4K1	mitogen-activated protein kinase kinase kinase kinase 1	0.00241382
202748_at	GBP2	guanylate binding protein 2, interferon-inducible	0.00242137
218696_at	EIF2AK3	eukaryotic translation initiation factor 2-alpha kinase 3	0.00242137
202418_at	YIF1A	Yip1 interacting factor homolog A (S. cerevisiae)	0.00242137
226336_at	PPIA	peptidylprolyl isomerase A (cyclophilin A)	0.00242137
223220_s_at	PARP9	poly (ADP-ribose) polymerase family, member 9	0.00242137
220306_at	FAM46C	family with sequence similarity 46, member C	0.00242747
213340_s_at	KIAA0495	KIAA0495	0.00244674
200880_at	DNAJA1	DnaJ (Hsp40) homolog, subfamily A, member 1	0.00246368
202912_at	ADM	adrenomedullin	0.00247157
220528_at	VNN3	vanin 3	0.00247157
214351_x_at	RPL13	ribosomal protein L13	0.00247157
235036_at	LIX1L	Lix1 homolog (mouse)-like	0.00247528
235231_at	ZNF789	zinc finger protein 789	0.0024818
228777_at	KBTBD3	kelch repeat and BTB (POZ) domain containing 3	0.00250509
1570345_at	C9orf27	chromosome 9 open reading frame 27	0.00250509
243880_at	GOSR2	golgi SNAP receptor complex member 2	0.00250509
1556606_at	NAV2	neuron navigator 2	0.00254007
1563528_at	LOC91149	hypothetical protein LOC91149	0.00254007
213302_at	PFAS	phosphoribosylformylglycinamidine synthase	0.00256661
200954_at	ATP6V0C	ATPase, H+ transporting, lysosomal 16kDa, V0 subunit c	0.00256877
222056_s_at	FAHD2A	fumarylacetoacetate hydrolase domain containing 2A	0.00257476
205213_at	ACAP1	ArfGAP with coiled-coil, ankyrin repeat and PH domains 1	0.00258241
225074_at	RAB2B	RAB2B, member RAS oncogene family	0.00259866
202219_at	SLC6A8	solute carrier family 6 (neurotransmitter transporter, creatine), member 8	0.00260043
226585_at	NEIL2	nei like 2 (E. coli)	0.00260614
1556924_at	ALS2CR10	amyotrophic lateral sclerosis 2 (juvenile) chromosome region, candidate 10	0.00261605
37860_at	ZNF337	zinc finger protein 337	0.00262624
240626_at	C8orf15	chromosome 8 open reading frame 15	0.00262624
81737_at	NPIPL3	nuclear pore complex interacting protein-like 3	0.00262624
213077_at	YTHDC2	YTH domain containing 2	0.00262624
226415_at	VAT1L	vesicle amine transport protein 1 homolog (T. californica)-like	0.00262624
222266_at	C19orf2	chromosome 19 open reading frame 2	0.00263588
202136_at	ZMYND11	zinc finger, MYND domain containing 11	0.00265555
228285_at	TDRD9	tudor domain containing 9	0.00266849
227180_at	ELOVL7	ELOVL family member 7, elongation of long chain fatty acids (yeast)	0.00267129
218826_at	SLC35F2	solute carrier family 35, member F2	0.00267717
232314_at	MTFR1	mitochondrial fission regulator 1	0.00268368
218862_at	ASB13	ankyrin repeat and SOCS box-containing 13	0.00268688
231861_at	LRP10	low density lipoprotein receptor-related protein 10	0.00268916
222204_s_at	RRN3	RRN3 RNA polymerase I transcription factor homolog (S. cerevisiae)	0.00270892
238480_at	TTC39C	tetratricopeptide repeat domain 39C	0.00272357
1552875_a_at	CD200R1	CD200 receptor 1	0.00272357
207843_x_at	CYB5A	cytochrome b5 type A (microsomal)	0.00272449
228864_at	ZNF653	zinc finger protein 653	0.00274123
209997_x_at	PCM1	pericentriolar material 1	0.0027449
217294_s_at	ENO1	enolase 1, (alpha)	0.0027449
227461_at	STON2	stonin 2	0.00275415
202942_at	ETFB	electron-transfer-flavoprotein, beta polypeptide	0.00275495
214359_s_at	HSP90AB1	heat shock protein 90kDa alpha (cytosolic), class B member 1	0.00275495
221669_s_at	ACAD8	acyl-Coenzyme A dehydrogenase family, member 8	0.00275495
229151_at	SLC14A1	solute carrier family 14 (urea transporter), member 1 (Kidd blood group)	0.00275495
1559606_at	GBP6	guanylate binding protein family, member 6	0.00275495
209790_s_at	CASP6	caspase 6, apoptosis-related cysteine peptidase	0.00276537
215046_at	C2orf67	chromosome 2 open reading frame 67	0.00279734
209050_s_at	RALGDS	ral guanine nucleotide dissociation stimulator	0.00279734
202431_s_at	MYC	v-myc myelocytomatosis viral oncogene homolog (avian)	0.00279734
213338_at	TMEM158	transmembrane protein 158	0.00279943
225794_s_at	C22orf32	chromosome 22 open reading frame 32	0.00279943
216951_at	FCGR1A	Fc fragment of IgG, high affinity Ia, receptor (CD64)	0.00279943
207511_s_at	C2orf24	chromosome 2 open reading frame 24	0.00280209
206019_at	RBM19	RNA binding motif protein 19	0.00280471
219483_s_at	PORCN	porcupine homolog (Drosophila)	0.00280471
211560_s_at	ALAS2	aminolevulinate, delta-, synthase 2	0.00280471
230332_at	ZCCHC7	zinc finger, CCHC domain containing 7	0.00280985
211881_x_at	IGLJ3	immunoglobulin lambda joining 3	0.00280985
201642_at	IFNGR2	interferon gamma receptor 2 (interferon gamma transducer 1)	0.00281402
228046_at	ZNF827	zinc finger protein 827	0.00282307
222077_s_at	RACGAP1	Rac GTPase activating protein 1	0.00282758
208949_s_at	LGALS3	lectin, galactoside-binding, soluble, 3	0.00282953
219177_at	BXDC2	brix domain containing 2	0.0028481
237827_at	LOC100129969	Transmembrane protein ENSP00000340100	0.00286006
211071_s_at	MLLT11	myeloid/lymphoid or mixed-lineage leukemia (trithorax homolog, Drosophila); translocated to, 11	0.00286086
206077_at	KEL	Kell blood group, metallo-endopeptidase	0.00286209
225551_at	C1orf71	chromosome 1 open reading frame 71	0.00286513
218723_s_at	C13orf15	chromosome 13 open reading frame 15	0.00286773
224913_s_at	TIMM50	translocase of inner mitochondrial membrane 50 homolog (S. cerevisiae)	0.00286773
203660_s_at	PCNT	pericentrin	0.00288104
201255_x_at	BAT3	HLA-B associated transcript 3	0.00288343
225903_at	PIGU	phosphatidylinositol glycan anchor biosynthesis, class U	0.00288752
203151_at	MAP1A	microtubule-associated protein 1A	0.00289908
213709_at	BHLHB9	basic helix-loop-helix domain containing, class B, 9	0.00290471
210976_s_at	PFKM	phosphofructokinase, muscle	0.00292269
201123_s_at	EIF5A	eukaryotic translation initiation factor 5A	0.00292269
217867_x_at	BACE2	beta-site APP-cleaving enzyme 2	0.00293395
242318_at	TAPT1	transmembrane anterior posterior transformation 1	0.00293395
209153_s_at	TCF3	transcription factor 3 (E2A immunoglobulin enhancer binding factors E12/E47)	0.00294341
208066_s_at	GTF2B	general transcription factor IIB	0.00294839
209845_at	MKRN1	makorin ring finger protein 1	0.00295182
221931_s_at	SEH1L	SEH1-like (S. cerevisiae)	0.00295581
227213_at	ADAT2	adenosine deaminase, tRNA-specific 2, TAD2 homolog (S. cerevisiae)	0.0029646
224780_at	RBM17	RNA binding motif protein 17	0.0029646
1556348_at	HEATR1	HEAT repeat containing 1	0.00296973
225888_at	C12orf30	chromosome 12 open reading frame 30	0.00296973
235052_at	ZNF792	zinc finger protein 792	0.00299092
214482_at	ZBTB25	zinc finger and BTB domain containing 25	0.00299625
226665_at	AHSA2	AHA1, activator of heat shock 90kDa protein ATPase homolog 2 (yeast)	0.00302008
222820_at	TNRC6C	trinucleotide repeat containing 6C	0.00303349
214180_at	MAN1C1	mannosidase, alpha, class 1C, member 1	0.00303599
225249_at	SPPL2B	signal peptide peptidase-like 2B	0.00303599
228847_at	EXOC3	exocyst complex component 3	0.00303599
217870_s_at	CMPK1	cytidine monophosphate (UMP-CMP) kinase 1, cytosolic	0.00305623
202713_s_at	KIAA0391	KIAA0391	0.00305623
209571_at	CIR1	corepressor interacting with RBPJ, 1	0.00305623
1556597_a_at	LOC284513	hypothetical protein LOC284513	0.00305909
215247_at	LOC440895	LIM and senescent cell antigen-like domains 3-like	0.00306058
223661_at	NUCKS1	nuclear casein kinase and cyclin-dependent kinase substrate 1	0.00306235
203143_s_at	KIAA0040	KIAA0040	0.00308166
210904_s_at	IL13RA1	interleukin 13 receptor, alpha 1	0.00308166
212568_s_at	DLAT	dihydrolipoamide S-acetyltransferase	0.00308166
206550_s_at	NUP155	nucleoporin 155kDa	0.00309774
209728_at	HLA-DRB4	major histocompatibility complex, class II, DR beta 4	0.00309774
213218_at	ZNF187	zinc finger protein 187	0.0031026
212793_at	DAAM2	dishevelled associated activator of morphogenesis 2	0.0031026
1560228_at	SNAI3	snail homolog 3 (Drosophila)	0.0031026
209501_at	CDR2	cerebellar degeneration-related protein 2, 62kDa	0.0031026
213104_at	C16orf42	chromosome 16 open reading frame 42	0.0031026
207124_s_at	GNB5	guanine nucleotide binding protein (G protein), beta 5	0.0031026
201251_at	PKM2	pyruvate kinase, muscle	0.0031026
214509_at	HIST1H3I	histone cluster 1, H3i	0.0031057
212206_s_at	H2AFV	H2A histone family, member V	0.0031057
203504_s_at	ABCA1	ATP-binding cassette, sub-family A (ABC1), member 1	0.00310866
228361_at	E2F2	E2F transcription factor 2	0.00313396
201489_at	PPIF	peptidylprolyl isomerase F	0.00313396
207441_at	SMR3B	submaxillary gland androgen regulated protein 3B	0.00313396
205639_at	AOAH	acyloxyacyl hydrolase (neutrophil)	0.00313396
213489_at	MAPRE2	microtubule-associated protein, RP/EB family, member 2	0.0031444
40016_g_at	MAST4	microtubule associated serine/threonine kinase family member 4	0.0031678
202594_at	LEPROTL1	leptin receptor overlapping transcript-like 1	0.0031678
1558827_a_at	ZNF831	zinc finger protein 831	0.00317445
225260_s_at	MRPL32	mitochondrial ribosomal protein L32	0.00317903
50376_at	ZNF444	zinc finger protein 444	0.00317903
46142_at	LMF1	lipase maturation factor 1	0.00317903
219261_at	C7orf26	chromosome 7 open reading frame 26	0.00319377
203580_s_at	SLC7A6	solute carrier family 7 (cationic amino acid transporter, y+ system), member 6	0.00322481
214990_at	PIGO	phosphatidylinositol glycan anchor biosynthesis, class O	0.003254
209624_s_at	MCCC2	methylcrotonoyl-Coenzyme A carboxylase 2 (beta)	0.00325915
1556420_s_at	YPEL2	yippee-like 2 (Drosophila)	0.00327097
241881_at	OR2W3	olfactory receptor, family 2, subfamily W, member 3	0.00327743
232001_at	LOC439949	hypothetical protein LOC439949	0.00328106
221909_at	RNFT2	ring finger protein, transmembrane 2	0.00328106
219147_s_at	C9orf95	chromosome 9 open reading frame 95	0.00328501
203201_at	PMM2	phosphomannomutase 2	0.00328537
57516_at	ZNF764	zinc finger protein 764	0.00328537
204087_s_at	SLC5A6	solute carrier family 5 (sodium-dependent vitamin transporter), member 6	0.00328537
1555905_a_at	C3orf23	chromosome 3 open reading frame 23	0.00328596
233167_at	RP3-402G11.5	selenoprotein O	0.00328804
203058_s_at	PAPSS2	3'-phosphoadenosine 5'-phosphosulfate synthase 2	0.00328983
227037_at	PLD6	phospholipase D family, member 6	0.00331989
206835_at	STATH	statherin	0.00333417
201798_s_at	MYOF	myoferlin	0.00333966
243492_at	THEM4	thioesterase superfamily member 4	0.00333966
1553910_at	NBPF4	neuroblastoma breakpoint family, member 4	0.00333966
203289_s_at	C16orf35	chromosome 16 open reading frame 35	0.00333966
203016_s_at	SSX2IP	synovial sarcoma, X breakpoint 2 interacting protein	0.00333966
202478_at	TRIB2	tribbles homolog 2 (Drosophila)	0.00333966
215838_at	LILRA5	leukocyte immunoglobulin-like receptor, subfamily A (with TM domain), member 5	0.00335136
210948_s_at	LEF1	lymphoid enhancer-binding factor 1	0.00335136
222649_at	XPO4	exportin 4	0.00335136
201106_at	GPX4	glutathione peroxidase 4 (phospholipid hydroperoxidase)	0.00335136
218276_s_at	SAV1	salvador homolog 1 (Drosophila)	0.00335932
207550_at	MPL	myeloproliferative leukemia virus oncogene	0.00335932
1564426_x_at	LOC389634	hypothetical LOC389634	0.00335932
230489_at	CD5	CD5 molecule	0.00335932
221132_at	CLDN18	claudin 18	0.00335932
1555829_at	ESYT2	extended synaptotagmin-like protein 2	0.00335932
227189_at	CPNE5	copine V	0.00336023
215111_s_at	TSC22D1	TSC22 domain family, member 1	0.00337668
221934_s_at	DALRD3	DALR anticodon binding domain containing 3	0.00338216
218828_at	PLSCR3	phospholipid scramblase 3	0.00340462
228294_s_at	tcag7.1196	similar to GLI-Kruppel family member HKR1	0.00340987
201611_s_at	ICMT	isoprenylcysteine carboxyl methyltransferase	0.00342664
237033_at	FAM159A	family with sequence similarity 159, member A	0.00343906
236696_at	SR140	U2-associated SR140 protein	0.00343906
213393_at	MFSD9	major facilitator superfamily domain containing 9	0.00343906
230745_s_at	TOX3	TOX high mobility group box family member 3	0.00343906
214038_at	CCL8	chemokine (C-C motif) ligand 8	0.00343906
218932_at	ZNHIT6	zinc finger, HIT type 6	0.00344235
235415_at	RPRD2	regulation of nuclear pre-mRNA domain containing 2	0.00344235
218847_at	IGF2BP2	insulin-like growth factor 2 mRNA binding protein 2	0.00344444
223924_at	TTC25	tetratricopeptide repeat domain 25	0.00344524
230566_at	C22orf27	chromosome 22 open reading frame 27	0.00347198
217777_s_at	PTPLAD1	protein tyrosine phosphatase-like A domain containing 1	0.00349866
209434_s_at	PPAT	phosphoribosyl pyrophosphate amidotransferase	0.00351982
229491_at	NHEDC2	Na+/H+ exchanger domain containing 2	0.0035216
1555740_a_at	MRAP	melanocortin 2 receptor accessory protein	0.00352454
225712_at	GEMIN5	gem (nuclear organelle) associated protein 5	0.00352731
227951_s_at	FAM98C	family with sequence similarity 98, member C	0.00352731
208804_s_at	SFRS6	splicing factor, arginine/serine-rich 6	0.00352731
216505_x_at	RPS10P5	ribosomal protein S10 pseudogene 5	0.00353602
213170_at	GPX7	glutathione peroxidase 7	0.00354646
217872_at	PIH1D1	PIH1 domain containing 1	0.00354646
221764_at	C19orf22	chromosome 19 open reading frame 22	0.00354646
201945_at	FURIN	furin (paired basic amino acid cleaving enzyme)	0.00354672
210830_s_at	PON2	paraoxonase 2	0.00355346
225853_at	GNPNAT1	glucosamine-phosphate N-acetyltransferase 1	0.00355792
200994_at	IPO7	importin 7	0.003563
215743_at	NMT2	N-myristoyltransferase 2	0.003563
204019_s_at	SH3YL1	SH3 domain containing, Ysc84-like 1 (S. cerevisiae)	0.003563
202124_s_at	TRAK2	trafficking protein, kinesin binding 2	0.003563
203685_at	BCL2	B-cell CLL/lymphoma 2	0.00356823
212866_at	R3HCC1	R3H domain and coiled-coil containing 1	0.0036075
205604_at	HOXD9	homeobox D9	0.0036075
228707_at	CLDN23	claudin 23	0.00365651
213083_at	SLC35D2	solute carrier family 35, member D2	0.00365921
1570444_at	LOC643201	hypothetical protein LOC643201	0.00365921
203371_s_at	NDUFB3	NADH dehydrogenase (ubiquinone) 1 beta subcomplex, 3, 12kDa	0.00367648
206390_x_at	PF4	platelet factor 4	0.00370667
213756_s_at	HSF1	heat shock transcription factor 1	0.00370667
230142_s_at	CIRBP	cold inducible RNA binding protein	0.00370667
207851_s_at	INSR	insulin receptor	0.00371953
235071_at	WDR92	WD repeat domain 92	0.00372681
225369_at	ESAM	endothelial cell adhesion molecule	0.00373158
209952_s_at	MAP2K7	mitogen-activated protein kinase kinase 7	0.00373158
230224_at	ZCCHC18	zinc finger, CCHC domain containing 18	0.00373158
234141_s_at	LOC286059	hypothetical protein LOC286059	0.00373246
213701_at	C12orf29	chromosome 12 open reading frame 29	0.0037443
202616_s_at	MECP2	methyl CpG binding protein 2 (Rett syndrome)	0.0037554
1553113_s_at	CDK8	cyclin-dependent kinase 8	0.00376966
244165_at	C10orf18	chromosome 10 open reading frame 18	0.00378629
1553536_at	MBNL2	muscleblind-like 2 (Drosophila)	0.00380493
207515_s_at	POLR1C	polymerase (RNA) I polypeptide C, 30kDa	0.00380729
1569856_at	TPP2	tripeptidyl peptidase II	0.00382942
204505_s_at	EPB49	erythrocyte membrane protein band 4.9 (dematin)	0.00382942
216598_s_at	CCL2	chemokine (C-C motif) ligand 2	0.00383746
1569126_at	CCNC	cyclin C	0.00383967
203257_s_at	C11orf49	chromosome 11 open reading frame 49	0.0038539
221627_at	TRIM10	tripartite motif-containing 10	0.00385407
201540_at	FHL1	four and a half LIM domains 1	0.00385407
1564357_at	ABHD12B	abhydrolase domain containing 12B	0.0038628
201481_s_at	PYGB	phosphorylase, glycogen; brain	0.00387253
224997_x_at	H19	H19, imprinted maternally expressed transcript (non-protein coding)	0.00387253
1553327_a_at	BEND7	BEN domain containing 7	0.00387253
212996_s_at	URB1	URB1 ribosome biogenesis 1 homolog (S. cerevisiae)	0.00390733
221492_s_at	ATG3	ATG3 autophagy related 3 homolog (S. cerevisiae)	0.00392826
238303_at	STT3B	STT3, subunit of the oligosaccharyltransferase complex, homolog B (S. cerevisiae)	0.00393599
229736_at	TMEM86B	transmembrane protein 86B	0.00395331
1569371_at	LRRC59	leucine rich repeat containing 59	0.00397963
216909_at	RRP12	ribosomal RNA processing 12 homolog (S. cerevisiae)	0.00397963
203582_s_at	RAB4A	RAB4A, member RAS oncogene family	0.00397963
237625_s_at	IGKC	immunoglobulin kappa constant	0.00400414
220807_at	HBQ1	hemoglobin, theta 1	0.00401065
1566480_x_at	FLJ35848	hypothetical protein FLJ35848	0.00402472
208721_s_at	ANAPC5	anaphase promoting complex subunit 5	0.00402881
224968_at	CCDC104	coiled-coil domain containing 104	0.00403101
218861_at	RNF25	ring finger protein 25	0.00403101
238330_s_at	MPRIP	myosin phosphatase Rho interacting protein	0.00403768
209228_x_at	TUSC3	tumor suppressor candidate 3	0.00403989
244293_at	UQCRB	ubiquinol-cytochrome c reductase binding protein	0.00404282
223283_s_at	TSHZ1	teashirt zinc finger homeobox 1	0.00405314
205267_at	POU2AF1	POU class 2 associating factor 1	0.00408739
208837_at	TMED3	transmembrane emp24 protein transport domain containing 3	0.00408916
218152_at	HMG20A	high-mobility group 20A	0.00409099
219814_at	MBNL3	muscleblind-like 3 (Drosophila)	0.00412581
235125_x_at	FAM73A	family with sequence similarity 73, member A	0.00412581
209368_at	EPHX2	epoxide hydrolase 2, cytoplasmic	0.00412581
1563426_a_at	LOC644613	hypothetical protein LOC644613	0.00412581
211323_s_at	ITPR1	inositol 1,4,5-triphosphate receptor, type 1	0.00413025
214242_at	MAN1A2	mannosidase, alpha, class 1A, member 2	0.00413172
229889_at	C17orf76	chromosome 17 open reading frame 76	0.00413382
226515_at	CCDC127	coiled-coil domain containing 127	0.00415487
207198_s_at	LIMS1	LIM and senescent cell antigen-like domains 1	0.00416807
219708_at	NT5M	5',3'-nucleotidase, mitochondrial	0.00423013
221602_s_at	FAIM3	Fas apoptotic inhibitory molecule 3	0.00428961
204141_at	TUBB2A	tubulin, beta 2A	0.00428961
228891_at	SEMA4D	sema domain, immunoglobulin domain (Ig), transmembrane domain (TM) and short cytoplasmic domain, (semaphorin) 4D	0.00428961
219052_at	HPS6	Hermansky-Pudlak syndrome 6	0.00429972
207820_at	ADH1A	alcohol dehydrogenase 1A (class I), alpha polypeptide	0.00430525
212215_at	PREPL	prolyl endopeptidase-like	0.00431002
238606_at	ZNF747	zinc finger protein 747	0.00431002
210987_x_at	TPM1	tropomyosin 1 (alpha)	0.00431002
217627_at	ZNF573	zinc finger protein 573	0.00431269
212087_s_at	ERAL1	Era G-protein-like 1 (E. coli)	0.00431269
1552701_a_at	CARD16	caspase recruitment domain family, member 16	0.00431424
218225_at	ECSIT	ECSIT homolog (Drosophila)	0.00431424
229025_s_at	IMMP1L	IMP1 inner mitochondrial membrane peptidase-like (S. cerevisiae)	0.00431424
225898_at	WDR54	WD repeat domain 54	0.00433344
226599_at	FHDC1	FH2 domain containing 1	0.00438888
212646_at	RFTN1	raftlin, lipid raft linker 1	0.00439042
223522_at	C9orf45	chromosome 9 open reading frame 45	0.00439042
238628_s_at	TRAPPC2L	trafficking protein particle complex 2-like	0.00439042
221768_at	SFPQ	splicing factor proline/glutamine-rich (polypyrimidine tract binding protein associated)	0.00440814
212621_at	TMEM194A	transmembrane protein 194A	0.00440904
238940_at	KLF12	Kruppel-like factor 12	0.00440904
210538_s_at	BIRC3	baculoviral IAP repeat-containing 3	0.00440904
217902_s_at	HERC2	hect domain and RLD 2	0.00440904
219527_at	MOSC2	MOCO sulphurase C-terminal domain containing 2	0.00440904
219240_s_at	C10orf88	chromosome 10 open reading frame 88	0.00441139
223155_at	HDHD2	haloacid dehalogenase-like hydrolase domain containing 2	0.00441139
202515_at	DLG1	discs, large homolog 1 (Drosophila)	0.00442316
207838_x_at	PBXIP1	pre-B-cell leukemia homeobox interacting protein 1	0.0044347
227799_at	MYO1G	myosin IG	0.0044591
225314_at	OCIAD2	OCIA domain containing 2	0.00445917
1567060_at	OR8G1	olfactory receptor, family 8, subfamily G, member 1	0.00447064
204809_at	CLPX	ClpX caseinolytic peptidase X homolog (E. coli)	0.00448126
225918_at	GLG1	golgi apparatus protein 1	0.00449989
205707_at	IL17RA	interleukin 17 receptor A	0.00452538
235514_at	ASPRV1	aspartic peptidase, retroviral-like 1	0.00452925
202699_s_at	TMEM63A	transmembrane protein 63A	0.00452925
214056_at	MCL1	myeloid cell leukemia sequence 1 (BCL2-related)	0.00453939
233339_s_at	ARID1B	AT rich interactive domain 1B (SWI1-like)	0.00457467
223206_s_at	NMRAL1	NmrA-like family domain containing 1	0.00458616
200633_at	UBB	ubiquitin B	0.00462388
205449_at	SAC3D1	SAC3 domain containing 1	0.00462388
229211_at	DUSP28	dual specificity phosphatase 28	0.00462394
212486_s_at	FYN	FYN oncogene related to SRC, FGR, YES	0.00463512
231195_at	KLRG2	killer cell lectin-like receptor subfamily G, member 2	0.00463512
224805_s_at	C15orf17	chromosome 15 open reading frame 17	0.00464144
228020_at	PTCD3	Pentatricopeptide repeat domain 3	0.00464763
216867_s_at	PDGFA	platelet-derived growth factor alpha polypeptide	0.00467979
221269_s_at	SH3BGRL3	SH3 domain binding glutamic acid-rich protein like 3	0.00468404
229428_at	LOC100132418	Uncharacterized PRO1102-like protein LOC100132418	0.00468412
205451_at	FOXO4	forkhead box O4	0.0046954
226784_at	TWISTNB	TWIST neighbor	0.00470704
206857_s_at	FKBP1B	FK506 binding protein 1B, 12.6 kDa	0.00470704
235002_at	NUDT16	nudix (nucleoside diphosphate linked moiety X)-type motif 16	0.00471585
209377_s_at	HMGN3	high mobility group nucleosomal binding domain 3	0.00471663
200982_s_at	ANXA6	annexin A6	0.00472523
231727_s_at	MIF4GD	MIF4G domain containing	0.00472523
223227_at	BBS2	Bardet-Biedl syndrome 2	0.00475417
239079_at	ADAM7	ADAM metallopeptidase domain 7	0.00475417
209238_at	STX3	syntaxin 3	0.00477957
237120_at	KRT77	keratin 77	0.00479042
208893_s_at	DUSP6	dual specificity phosphatase 6	0.00482389
236218_at	PHOSPHO1	phosphatase, orphan 1	0.00485249
227451_s_at	CCDC90A	coiled-coil domain containing 90A	0.00485634
201082_s_at	DCTN1	dynactin 1 (p150, glued homolog, Drosophila)	0.00485642
1555608_at	CAPRIN2	caprin family member 2	0.00485642
1552658_a_at	NAV3	neuron navigator 3	0.00485642
209546_s_at	APOL1	apolipoprotein L, 1	0.00485642
226032_at	CASP2	caspase 2, apoptosis-related cysteine peptidase	0.00485642
242541_at	ABCA9	ATP-binding cassette, sub-family A (ABC1), member 9	0.00488055
207725_at	POU4F2	POU class 4 homeobox 2	0.00488055
227960_s_at	FAHD1	fumarylacetoacetate hydrolase domain containing 1	0.00489921
210761_s_at	GRB7	growth factor receptor-bound protein 7	0.00492028
229471_s_at	SFRS2B	splicing factor, arginine/serine-rich 2B	0.00492707
226750_at	LARP1B	La ribonucleoprotein domain family, member 1B	0.00495353
205484_at	SIT1	signaling threshold regulating transmembrane adaptor 1	0.00495353
201614_s_at	RUVBL1	RuvB-like 1 (E. coli)	0.00496484
1569110_x_at	LOC728613	programmed cell death 6 pseudogene	0.00496673
1559661_at	ODZ3	odz, odd Oz/ten-m homolog 3 (Drosophila)	0.00496833
227256_at	USP31	ubiquitin specific peptidase 31	0.00497137
207374_at	PLSCR2	phospholipid scramblase 2	0.00497137
218619_s_at	SUV39H1	suppressor of variegation 3-9 homolog 1 (Drosophila)	0.00497137
219553_at	NME7	non-metastatic cells 7, protein expressed in (nucleoside-diphosphate kinase)	0.00499675
201629_s_at	ACP1	acid phosphatase 1, soluble	0.00504401
212285_s_at	AGRN	agrin	0.00504401
233975_at	PRNT	prion protein (testis specific)	0.00504413
222920_s_at	KIAA0748	KIAA0748	0.00506921
205950_s_at	CA1	carbonic anhydrase I	0.00509459
203335_at	PHYH	phytanoyl-CoA 2-hydroxylase	0.00509459
220575_at	FAM106A	family with sequence similarity 106, member A	0.00509459
203061_s_at	MDC1	mediator of DNA-damage checkpoint 1	0.00509459
224870_at	KIAA0114	KIAA0114	0.00509459
217054_at	MUC3A	mucin 3A, cell surface associated	0.00509459
1556061_at	RPP30	ribonuclease P/MRP 30kDa subunit	0.00509781
231511_at	FRAS1	Fraser syndrome 1	0.00509892
212200_at	ANKLE2	ankyrin repeat and LEM domain containing 2	0.00509892
230026_at	MRPL43	mitochondrial ribosomal protein L43	0.00509892
211038_s_at	CROCCL1	ciliary rootlet coiled-coil, rootletin-like 1	0.00512724
1565620_at	AGAP4	ArfGAP with GTPase domain, ankyrin repeat and PH domain 4	0.00516645
205763_s_at	DDX18	DEAD (Asp-Glu-Ala-Asp) box polypeptide 18	0.00517037
209193_at	PIM1	pim-1 oncogene	0.00520551
228174_at	SCAI	suppressor of cancer cell invasion	0.00520978
212847_at	FUBP1	far upstream element (FUSE) binding protein 1	0.00521439
214794_at	PA2G4	proliferation-associated 2G4, 38kDa	0.00521439
203385_at	DGKA	diacylglycerol kinase, alpha 80kDa	0.00521439
217936_at	ARHGAP5	Rho GTPase activating protein 5	0.00522337
238659_at	KIAA0141	KIAA0141	0.00522337
239290_at	FRMPD4	FERM and PDZ domain containing 4	0.00524219
208524_at	GPR15	G protein-coupled receptor 15	0.00524219
1560007_at	LOC645984	hypothetical LOC645984	0.00524219
223622_s_at	HYI	hydroxypyruvate isomerase homolog (E. coli)	0.00524219
227612_at	ELAVL3	ELAV (embryonic lethal, abnormal vision, Drosophila)-like 3 (Hu antigen C)	0.00524544
220757_s_at	UBXN6	UBX domain protein 6	0.00525125
213626_at	CBR4	carbonyl reductase 4	0.00526686
212281_s_at	TMEM97	transmembrane protein 97	0.00528909
219386_s_at	SLAMF8	SLAM family member 8	0.00532479
226881_at	GRPEL2	GrpE-like 2, mitochondrial (E. coli)	0.00533586
204447_at	ProSAPiP1	ProSAPiP1 protein	0.00533586
227566_at	NTM	neurotrimin	0.0053494
236157_at	RBM4	RNA binding motif protein 4	0.0053494
213934_s_at	ZNF23	zinc finger protein 23 (KOX 16)	0.0053494
228345_at	CHIC1	cysteine-rich hydrophobic domain 1	0.00535436
224414_s_at	CARD6	caspase recruitment domain family, member 6	0.00535436
212237_at	ASXL1	additional sex combs like 1 (Drosophila)	0.00535436
221030_s_at	ARHGAP24	Rho GTPase activating protein 24	0.00535436
1554476_x_at	ZNF808	zinc finger protein 808	0.00535436
208576_s_at	HIST1H3B	histone cluster 1, H3b	0.00535436
1552288_at	CILP2	cartilage intermediate layer protein 2	0.00535436
241133_at	TRBV27	T cell receptor beta variable 27	0.00535436
1555227_a_at	MANEA	mannosidase, endo-alpha	0.00535436
237828_at	KIAA1853	KIAA1853	0.00535436
221400_at	MYO3A	myosin IIIA	0.00535436
206680_at	CD5L	CD5 molecule-like	0.00536787
200875_s_at	NOP56	NOP56 ribonucleoprotein homolog (yeast)	0.00538103
223980_s_at	SP110	SP110 nuclear body protein	0.00539114
223586_at	ARNTL2	aryl hydrocarbon receptor nuclear translocator-like 2	0.00540831
226637_at	UBE2H	ubiquitin-conjugating enzyme E2H (UBC8 homolog, yeast)	0.00541464
211934_x_at	GANAB	glucosidase, alpha; neutral AB	0.00541464
227272_at	C15orf52	chromosome 15 open reading frame 52	0.00541464
232503_at	ELP2	elongation protein 2 homolog (S. cerevisiae)	0.00550712
225352_at	SEC62	SEC62 homolog (S. cerevisiae)	0.00551775
218258_at	POLR1D	polymerase (RNA) I polypeptide D, 16kDa	0.00553099
234329_at	CLIC5	chloride intracellular channel 5	0.00554102
223643_at	CRYGS	crystallin, gamma S	0.00554102
218683_at	PTBP2	polypyrimidine tract binding protein 2	0.00554102
206975_at	LTA	lymphotoxin alpha (TNF superfamily, member 1)	0.00557704
228208_x_at	ZNF354C	zinc finger protein 354C	0.00557704
205920_at	SLC6A6	solute carrier family 6 (neurotransmitter transporter, taurine), member 6	0.00558834
202947_s_at	GYPC	glycophorin C (Gerbich blood group)	0.00558834
211728_s_at	HYAL3	hyaluronoglucosaminidase 3	0.00561389
213559_s_at	ZNF467	zinc finger protein 467	0.00561389
209334_s_at	PSMD9	proteasome (prosome, macropain) 26S subunit, non-ATPase, 9	0.00563429
219024_at	PLEKHA1	pleckstrin homology domain containing, family A (phosphoinositide binding specific) member 1	0.00563898
206998_x_at	PRB3	proline-rich protein BstNI subfamily 3	0.00563898
208416_s_at	SPTB	spectrin, beta, erythrocytic	0.00563898
231352_at	SLC22A8	solute carrier family 22 (organic anion transporter), member 8	0.00563898
1556436_at	C8orf50	chromosome 8 open reading frame 50	0.00563898
239161_at	FDX1	ferredoxin 1	0.00569824
214407_x_at	GYPB	glycophorin B (MNS blood group)	0.00569824
208459_s_at	XPO7	exportin 7	0.00569824
206025_s_at	TNFAIP6	tumor necrosis factor, alpha-induced protein 6	0.00575872
216134_at	FRMD4B	FERM domain containing 4B	0.00576084
238602_at	DIS3L2	DIS3 mitotic control homolog (S. cerevisiae)-like 2	0.00576084
222811_at	FTSJD1	FtsJ methyltransferase domain containing 1	0.00576084
230612_at	WDR73	WD repeat domain 73	0.00576084
224178_s_at	SOX6	SRY (sex determining region Y)-box 6	0.00576084
226969_at	MTR	5-methyltetrahydrofolate-homocysteine methyltransferase	0.00576084
203386_at	TBC1D4	TBC1 domain family, member 4	0.00576084
242114_at	BOLA2	bolA homolog 2 (E. coli)	0.00576084
234453_s_at	C14orf166B	chromosome 14 open reading frame 166B	0.00576084
208318_s_at	XYLB	xylulokinase homolog (H. influenzae)	0.00576084
209017_s_at	LONP1	lon peptidase 1, mitochondrial	0.00576084
214757_at	PMS2L2	postmeiotic segregation increased 2-like 2 pseudogene	0.00576084
225017_at	CCDC14	coiled-coil domain containing 14	0.00576084
238736_at	REV3L	REV3-like, catalytic subunit of DNA polymerase zeta (yeast)	0.00576084
239968_at	C21orf84	chromosome 21 open reading frame 84	0.00576118
240265_at	TRAF3IP3	TRAF3 interacting protein 3	0.00578085
213032_at	NFIB	nuclear factor I/B	0.00586483
220068_at	VPREB3	pre-B lymphocyte 3	0.00586483
226366_at	SHPRH	SNF2 histone linker PHD RING helicase	0.00586483
220158_at	LGALS14	lectin, galactoside-binding, soluble, 14	0.00588839
226389_s_at	RAPGEF1	Rap guanine nucleotide exchange factor (GEF) 1	0.00590803
219838_at	TTC23	tetratricopeptide repeat domain 23	0.00593347
204951_at	RHOH	ras homolog gene family, member H	0.0059387
208916_at	SLC1A5	solute carrier family 1 (neutral amino acid transporter), member 5	0.0059387
230069_at	SFXN1	sideroflexin 1	0.0059387
205254_x_at	TCF7	transcription factor 7 (T-cell specific, HMG-box)	0.00594209
203946_s_at	ARG2	arginase, type II	0.00595016
214615_at	P2RY10	purinergic receptor P2Y, G-protein coupled, 10	0.00599626
221453_at	G6PC2	glucose-6-phosphatase, catalytic, 2	0.00601817
223157_at	C4orf14	chromosome 4 open reading frame 14	0.00602858
1563533_at	GADL1	glutamate decarboxylase-like 1	0.00602896
204533_at	CXCL10	chemokine (C-X-C motif) ligand 10	0.00603323
225974_at	TMEM64	transmembrane protein 64	0.00603932
213327_s_at	USP12	ubiquitin specific peptidase 12	0.0060789
218650_at	DGCR8	DiGeorge syndrome critical region gene 8	0.006083
1565454_at	RP11-167P23.2	XAGE-4 protein	0.006083
209267_s_at	SLC39A8	solute carrier family 39 (zinc transporter), member 8	0.00608598
222552_at	GOLT1B	golgi transport 1 homolog B (S. cerevisiae)	0.00609677
203434_s_at	MME	membrane metallo-endopeptidase	0.00609981
208783_s_at	CD46	CD46 molecule, complement regulatory protein	0.00610744
1562294_x_at	ANKRD30B	ankyrin repeat domain 30B	0.00611047
218770_s_at	TMEM39B	transmembrane protein 39B	0.00611486
229622_at	FAM132B	family with sequence similarity 132, member B	0.00612451
1555895_at	DNM2	dynamin 2	0.00612661
226522_at	PODN	podocan	0.00612744
60815_at	POLR2J4	polymerase (RNA) II (DNA directed) polypeptide J4, pseudogene	0.00614699
230360_at	GLDN	gliomedin	0.00614699
227253_at	CP	ceruloplasmin (ferroxidase)	0.00615504
242455_at	POU3F2	POU class 3 homeobox 2	0.00618844
219788_at	PILRA	paired immunoglobin-like type 2 receptor alpha	0.00618844
201400_at	PSMB3	proteasome (prosome, macropain) subunit, beta type, 3	0.00618844
1557818_x_at	LOC100131941	hypothetical LOC100131941	0.00618844
208614_s_at	FLNB	filamin B, beta	0.00618844
206834_at	HBD	hemoglobin, delta	0.0062159
226659_at	DEF6	differentially expressed in FDCP 6 homolog (mouse)	0.00624961
206114_at	EPHA4	EPH receptor A4	0.00625854
204063_s_at	ULK2	unc-51-like kinase 2 (C. elegans)	0.00627715
224832_at	DUSP16	dual specificity phosphatase 16	0.00630994
217764_s_at	RAB31	RAB31, member RAS oncogene family	0.00632993
220075_s_at	MUPCDH	mucin-like protocadherin	0.00633026
204026_s_at	ZWINT	ZW10 interactor	0.0063338
1564423_a_at	SEC16B	SEC16 homolog B (S. cerevisiae)	0.0063338
215027_at	RAPGEF3	Rap guanine nucleotide exchange factor (GEF) 3	0.00633998
210733_at	TRAM1	translocation associated membrane protein 1	0.00634207
225914_s_at	CAB39L	calcium binding protein 39-like	0.00634695
225545_at	EEF2K	eukaryotic elongation factor-2 kinase	0.00635893
1555841_at	C9orf30	chromosome 9 open reading frame 30	0.00636103
228499_at	PFKFB4	6-phosphofructo-2-kinase/fructose-2,6-biphosphatase 4	0.0063649
205896_at	SLC22A4	solute carrier family 22 (organic cation/ergothioneine transporter), member 4	0.0063681
214163_at	HSPB11	heat shock protein family B (small), member 11	0.00638472
1553608_a_at	NCRNA00189	non-protein coding RNA 189	0.00646092
244071_at	FBLL1	fibrillarin-like 1	0.00646258
243352_at	ALPK1	alpha-kinase 1	0.00646258
234495_at	KLK15	kallikrein-related peptidase 15	0.00646258
203972_s_at	PEX3	peroxisomal biogenesis factor 3	0.00651958
227625_s_at	STUB1	STIP1 homology and U-box containing protein 1	0.00652112
205891_at	ADORA2B	adenosine A2b receptor	0.00652399
235619_at	LOC285986	hypothetical protein LOC285986	0.00652399
202490_at	IKBKAP	inhibitor of kappa light polypeptide gene enhancer in B-cells, kinase complex-associated protein	0.00653539
228806_at	RORC	RAR-related orphan receptor C	0.00656301
229433_at	RBM26	RNA binding motif protein 26	0.00657587
212628_at	PKN2	protein kinase N2	0.00658638
219687_at	HHAT	hedgehog acyltransferase	0.00658638
1568765_at	SERPINE1	serpin peptidase inhibitor, clade E (nexin, plasminogen activator inhibitor type 1), member 1	0.00659443
224789_at	DCAF12	DDB1 and CUL4 associated factor 12	0.00662757
204283_at	FARS2	phenylalanyl-tRNA synthetase 2, mitochondrial	0.00663544
238959_at	LARP4	La ribonucleoprotein domain family, member 4	0.00669339
200628_s_at	WARS	tryptophanyl-tRNA synthetase	0.00670726
235313_at	NRAP	nebulin-related anchoring protein	0.00670726
203668_at	MAN2C1	mannosidase, alpha, class 2C, member 1	0.00670726
228041_at	AASDH	aminoadipate-semialdehyde dehydrogenase	0.00671566
1552425_a_at	KLHL10	kelch-like 10 (Drosophila)	0.00673367
202742_s_at	PRKACB	protein kinase, cAMP-dependent, catalytic, beta	0.00674713
213586_at	CDKN2D	cyclin-dependent kinase inhibitor 2D (p19, inhibits CDK4)	0.00676595
1556126_s_at	GPATCH2	G patch domain containing 2	0.00676884
37966_at	PARVB	parvin, beta	0.00677388
227997_at	IL17RD	interleukin 17 receptor D	0.00679149
240806_at	RPL15	ribosomal protein L15	0.00681921
224258_at	ELP1P	endozepine-like peptide 1 pseudogene	0.00681921
210581_x_at	PATZ1	POZ (BTB) and AT hook containing zinc finger 1	0.00681921
204880_at	MGMT	O-6-methylguanine-DNA methyltransferase	0.00681921
1552364_s_at	MSI2	musashi homolog 2 (Drosophila)	0.00681921
218168_s_at	CABC1	chaperone, ABC1 activity of bc1 complex homolog (S. pombe)	0.00681921
218148_at	CENPT	centromere protein T	0.00681921
217912_at	DUS1L	dihydrouridine synthase 1-like (S. cerevisiae)	0.00681921
211821_x_at	GYPA	glycophorin A (MNS blood group)	0.00683209
233621_s_at	ARHGEF12	Rho guanine nucleotide exchange factor (GEF) 12	0.00683647
218984_at	PUS7	pseudouridylate synthase 7 homolog (S. cerevisiae)	0.00683647
224598_at	MGAT4B	mannosyl (alpha-1,3-)-glycoprotein beta-1,4-N-acetylglucosaminyltransferase, isozyme B	0.00683668
225615_at	IFFO2	intermediate filament family orphan 2	0.00685276
214908_s_at	TRRAP	transformation/transcription domain-associated protein	0.00685436
211137_s_at	ATP2C1	ATPase, Ca++ transporting, type 2C, member 1	0.00685693
208776_at	PSMD11	proteasome (prosome, macropain) 26S subunit, non-ATPase, 11	0.00685693
226443_at	FAM122A	family with sequence similarity 122A	0.00687261
219734_at	SIDT1	SID1 transmembrane family, member 1	0.00690179
232220_at	S100A7A	S100 calcium binding protein A7A	0.00692963
209889_at	SEC31B	SEC31 homolog B (S. cerevisiae)	0.00692963
1553199_at	DCAF4L2	DDB1 and CUL4 associated factor 4-like 2	0.00694896
226310_at	RICTOR	RPTOR independent companion of MTOR, complex 2	0.00696486
1555338_s_at	AQP10	aquaporin 10	0.00696724
228318_s_at	CRIPAK	cysteine-rich PAK1 inhibitor	0.00696724
231027_at	LOC730631	hypothetical LOC730631	0.00697587
217963_s_at	NGFRAP1	nerve growth factor receptor (TNFRSF16) associated protein 1	0.00698981
244694_at	IGLON5	IgLON family member 5	0.00700124
223339_at	ATPIF1	ATPase inhibitory factor 1	0.00704611
235742_at	RHOC	ras homolog gene family, member C	0.00705233
205412_at	ACAT1	acetyl-Coenzyme A acetyltransferase 1	0.00705881
244795_at	UQCC	ubiquinol-cytochrome c reductase complex chaperone	0.00705881
211009_s_at	ZNF271	zinc finger protein 271	0.0070625
225573_at	ACAD11	acyl-Coenzyme A dehydrogenase family, member 11	0.0070625
1552755_at	C9orf66	chromosome 9 open reading frame 66	0.00707818
201892_s_at	IMPDH2	IMP (inosine monophosphate) dehydrogenase 2	0.00708674
204465_s_at	INA	internexin neuronal intermediate filament protein, alpha	0.00708674
211368_s_at	CASP1	caspase 1, apoptosis-related cysteine peptidase (interleukin 1, beta, convertase)	0.00708674
223754_at	C2orf88	chromosome 2 open reading frame 88	0.00711769
210757_x_at	DAB2	disabled homolog 2, mitogen-responsive phosphoprotein (Drosophila)	0.00712028
211300_s_at	TP53	tumor protein p53	0.00713935
219648_at	MREG	melanoregulin	0.00713935
212074_at	UNC84A	unc-84 homolog A (C. elegans)	0.00713935
209888_s_at	MYL1	myosin, light chain 1, alkali; skeletal, fast	0.00713935
201478_s_at	DKC1	dyskeratosis congenita 1, dyskerin	0.00713935
213697_at	HIPK3	homeodomain interacting protein kinase 3	0.00714254
238015_at	C4orf46	chromosome 4 open reading frame 46	0.00714828
218999_at	TMEM140	transmembrane protein 140	0.00716137
202883_s_at	PPP2R1B	protein phosphatase 2 (formerly 2A), regulatory subunit A, beta isoform	0.00716777
1558969_a_at	RPL32P3	ribosomal protein L32 pseudogene 3	0.00716777
224508_at	MGC12916	hypothetical protein MGC12916	0.00716777
219029_at	C5orf28	chromosome 5 open reading frame 28	0.00716777
228802_at	RBPMS2	RNA binding protein with multiple splicing 2	0.00716777
206337_at	CCR7	chemokine (C-C motif) receptor 7	0.00723658
202100_at	RALB	v-ral simian leukemia viral oncogene homolog B (ras related; GTP binding protein)	0.00723862
235260_s_at	PACRGL	PARK2 co-regulated-like	0.00725343
220973_s_at	SHARPIN	SHANK-associated RH domain interactor	0.00728363
238048_at	CLASP2	cytoplasmic linker associated protein 2	0.00728946
1553329_at	C7orf45	chromosome 7 open reading frame 45	0.00731469
1553842_at	BEND2	BEN domain containing 2	0.00732313
205553_s_at	CSRP3	cysteine and glycine-rich protein 3 (cardiac LIM protein)	0.00732393
234683_at	KRTAP4-6	keratin associated protein 4-6	0.00734145
233175_at	ZNF460	zinc finger protein 460	0.00734202
229676_at	MTPAP	mitochondrial poly(A) polymerase	0.00734881
1556099_at	hCG_2025798	hCG2025798	0.00734881
217882_at	TMEM111	transmembrane protein 111	0.00734881
206534_at	GRIN2A	glutamate receptor, ionotropic, N-methyl D-aspartate 2A	0.00735762
216226_at	TAF4B	TAF4b RNA polymerase II, TATA box binding protein (TBP)-associated factor, 105kDa	0.00735762
208523_x_at	HIST1H2BI	histone cluster 1, H2bi	0.00736586
229191_at	TBCD	tubulin folding cofactor D	0.00736586
201566_x_at	ID2	inhibitor of DNA binding 2, dominant negative helix-loop-helix protein	0.00736586
229465_s_at	PTPRS	protein tyrosine phosphatase, receptor type, S	0.00736586
213376_at	ZBTB1	zinc finger and BTB domain containing 1	0.00736624
231661_at	REG3G	regenerating islet-derived 3 gamma	0.00736624
202723_s_at	FOXO1	forkhead box O1	0.00736961
201687_s_at	API5	apoptosis inhibitor 5	0.00738481
237604_at	LOC415056	hypothetical LOC415056	0.00738481
222474_s_at	TOMM22	translocase of outer mitochondrial membrane 22 homolog (yeast)	0.00739618
1569629_x_at	LOC389906	similar to Serine/threonine-protein kinase PRKX (Protein kinase PKX1)	0.00739995
213472_at	HNRNPH1	heterogeneous nuclear ribonucleoprotein H1 (H)	0.00742089
1557727_at	LOC400960	hypothetical gene supported by BC040598	0.0074322
202778_s_at	ZMYM2	zinc finger, MYM-type 2	0.0074322
211188_at	CD84	CD84 molecule	0.00743296
205821_at	KLRK1	killer cell lectin-like receptor subfamily K, member 1	0.00744176
225225_at	LOC729082	hypothetical protein LOC729082	0.00745411
1554256_a_at	PCNXL2	pecanex-like 2 (Drosophila)	0.00745645
227761_at	MYO5A	myosin VA (heavy chain 12, myoxin)	0.00745734
216176_at	HCRP1	hepatocellular carcinoma-related HCRP1	0.00745734
212818_s_at	ASB1	ankyrin repeat and SOCS box-containing 1	0.00745734
219550_at	ROBO3	roundabout, axon guidance receptor, homolog 3 (Drosophila)	0.00745734
217431_x_at	CYBB	cytochrome b-245, beta polypeptide	0.00745792
205356_at	USP13	ubiquitin specific peptidase 13 (isopeptidase T-3)	0.00746263
230830_at	OSTbeta	organic solute transporter beta	0.007477
227822_at	ZNF605	zinc finger protein 605	0.00749176
1553584_at	CXorf36	chromosome X open reading frame 36	0.00749176
200956_s_at	SSRP1	structure specific recognition protein 1	0.00749371
225728_at	SORBS2	sorbin and SH3 domain containing 2	0.00749371
225281_at	C3orf17	chromosome 3 open reading frame 17	0.00750796
1557677_a_at	TRIML1	tripartite motif family-like 1	0.00750796
222930_s_at	AGMAT	agmatine ureohydrolase (agmatinase)	0.00752604
1554662_at	C17orf47	chromosome 17 open reading frame 47	0.00755501
222965_at	PRO2214	hypothetical protein PRO2214	0.00759112
241741_at	CRLS1	cardiolipin synthase 1	0.00759112
206407_s_at	CCL13	chemokine (C-C motif) ligand 13	0.00760102
217919_s_at	MRPL42	mitochondrial ribosomal protein L42	0.00760675
202261_at	VPS72	vacuolar protein sorting 72 homolog (S. cerevisiae)	0.00763576
226152_at	TTC7B	tetratricopeptide repeat domain 7B	0.00763576
1556186_s_at	KIAA0090	KIAA0090	0.00764983
1564203_at	LOC147004	hypothetical protein LOC147004	0.00764983
208140_s_at	LRRC48	leucine rich repeat containing 48	0.0076675
201639_s_at	CPSF1	cleavage and polyadenylation specific factor 1, 160kDa	0.0076675
210889_s_at	FCGR2B	Fc fragment of IgG, low affinity IIb, receptor (CD32)	0.0076675
1554229_at	C5orf41	chromosome 5 open reading frame 41	0.0076675
1555920_at	CBX3	chromobox homolog 3 (HP1 gamma homolog, Drosophila)	0.0076675
210805_x_at	RUNX1	runt-related transcription factor 1	0.00769084
223055_s_at	XPO5	exportin 5	0.00769388
204274_at	EBAG9	estrogen receptor binding site associated, antigen, 9	0.00772785
212731_at	ANKRD46	ankyrin repeat domain 46	0.00773472
223258_s_at	G2E3	G2/M-phase specific E3 ubiquitin ligase	0.00775518
1558712_at	TMEM134	transmembrane protein 134	0.00778944
200844_s_at	PRDX6	peroxiredoxin 6	0.00778944
218361_at	GOLPH3L	golgi phosphoprotein 3-like	0.00779089
206573_at	KCNQ3	potassium voltage-gated channel, KQT-like subfamily, member 3	0.0078027
219293_s_at	OLA1	Obg-like ATPase 1	0.00780308
201112_s_at	CSE1L	CSE1 chromosome segregation 1-like (yeast)	0.00781265
203502_at	BPGM	2,3-bisphosphoglycerate mutase	0.00781265
214822_at	FAM5B	family with sequence similarity 5, member B	0.00781265
242006_at	LCA5	Leber congenital amaurosis 5	0.00781265
233210_at	FLJ12120	hypothetical LOC388439	0.00781265
218141_at	UBE2O	ubiquitin-conjugating enzyme E2O	0.00781315
218499_at	RP6-213H19.1	serine/threonine protein kinase MST4	0.00781315
1560089_at	LOC286208	hypothetical LOC286208	0.00781909
203105_s_at	DNM1L	dynamin 1-like	0.0078316
206386_at	SERPINA7	serpin peptidase inhibitor, clade A (alpha-1 antiproteinase, antitrypsin), member 7	0.00783501
202749_at	WRB	tryptophan rich basic protein	0.00784158
205019_s_at	VIPR1	vasoactive intestinal peptide receptor 1	0.00785091
216953_s_at	WT1	Wilms tumor 1	0.00785722
203708_at	PDE4B	phosphodiesterase 4B, cAMP-specific (phosphodiesterase E4 dunce homolog, Drosophila)	0.00785958
230078_at	RAPGEF6	Rap guanine nucleotide exchange factor (GEF) 6	0.00786699
231259_s_at	CCND2	cyclin D2	0.00787892
201066_at	CYC1	cytochrome c-1	0.0078804
222125_s_at	P4HTM	prolyl 4-hydroxylase, transmembrane (endoplasmic reticulum)	0.00788316
226413_at	LOC400027	hypothetical protein LOC400027	0.00788357
224482_s_at	RAB11FIP4	RAB11 family interacting protein 4 (class II)	0.00789294
225476_at	BAT4	HLA-B associated transcript 4	0.00790948
228686_at	FLJ33630	hypothetical LOC644873	0.00790948
221213_s_at	ZNF280D	zinc finger protein 280D	0.00791168
229808_at	CHAF1A	chromatin assembly factor 1, subunit A (p150)	0.00791419
214087_s_at	MYBPC1	myosin binding protein C, slow type	0.00791419
223187_s_at	ORMDL1	ORM1-like 1 (S. cerevisiae)	0.00792506
223128_at	FOXRED1	FAD-dependent oxidoreductase domain containing 1	0.00792506
203088_at	FBLN5	fibulin 5	0.00792506
221919_at	HNRNPA1	heterogeneous nuclear ribonucleoprotein A1	0.00795096
224879_at	C9orf123	chromosome 9 open reading frame 123	0.00796383
205573_s_at	SNX7	sorting nexin 7	0.007984
229744_at	SSFA2	sperm specific antigen 2	0.007984
201708_s_at	NIPSNAP1	nipsnap homolog 1 (C. elegans)	0.0080077
207473_at	MLN	motilin	0.00801105
210352_at	BRD8	bromodomain containing 8	0.00802265
215349_at	hCG_1730474	hypothetical protein LOC643376	0.00802265
242716_at	SLC30A1	solute carrier family 30 (zinc transporter), member 1	0.00804912
218627_at	DRAM1	DNA-damage regulated autophagy modulator 1	0.00804912
1556797_at	LOC386597	hypothetical protein LOC386597	0.00804912
205879_x_at	RET	ret proto-oncogene	0.00804912
244881_at	LMLN	leishmanolysin-like (metallopeptidase M8 family)	0.00804912
232599_at	EXOC6	exocyst complex component 6	0.00804912
217956_s_at	ENOPH1	enolase-phosphatase 1	0.00804912
201940_at	CPD	carboxypeptidase D	0.00804912
224480_s_at	AGPAT9	1-acylglycerol-3-phosphate O-acyltransferase 9	0.00804986
222476_at	CNOT6	CCR4-NOT transcription complex, subunit 6	0.00810874
224257_s_at	PBOV1	prostate and breast cancer overexpressed 1	0.00812066
1559355_at	NXPH2	neurexophilin 2	0.00813211
208520_at	OR10H3	olfactory receptor, family 10, subfamily H, member 3	0.00814474
221782_at	DNAJC10	DnaJ (Hsp40) homolog, subfamily C, member 10	0.00816885
243356_at	FAM7A3	family with sequence similarity 7, member A3	0.00816885
203989_x_at	F2R	coagulation factor II (thrombin) receptor	0.00818199
1557807_a_at	LOC100132987	hypothetical protein LOC100132987	0.00820524
1566099_at	CD6	CD6 molecule	0.0082202
212539_at	CHD1L	chromodomain helicase DNA binding protein 1-like	0.0082202
225525_at	KIAA1671	KIAA1671	0.00825575
220293_at	CATSPERB	cation channel, sperm-associated, beta	0.00828584
221505_at	ANP32E	acidic (leucine-rich) nuclear phosphoprotein 32 family, member E	0.00829687
224747_at	UBE2Q2	ubiquitin-conjugating enzyme E2Q family member 2	0.0083821
1565786_x_at	FLJ45482	hypothetical LOC645566	0.00840165
208352_x_at	ANK1	ankyrin 1, erythrocytic	0.00840165
212276_at	LPIN1	lipin 1	0.00840562
203245_s_at	NCRNA00094	non-protein coding RNA 94	0.00844165
1552863_a_at	CACNG6	calcium channel, voltage-dependent, gamma subunit 6	0.00844353
228321_s_at	NAT12	N-acetyltransferase 12 (GCN5-related, putative)	0.00844642
202199_s_at	SRPK1	SFRS protein kinase 1	0.00847162
1555585_a_at	FAM71B	family with sequence similarity 71, member B	0.00847565
226449_at	CEP120	centrosomal protein 120kDa	0.00847565
227611_at	TARSL2	threonyl-tRNA synthetase-like 2	0.00847565
222139_at	KIAA1466	KIAA1466 gene	0.00849338
226072_at	FUK	fucokinase	0.00850945
223394_at	SERTAD1	SERTA domain containing 1	0.00856354
218212_s_at	MOCS2	molybdenum cofactor synthesis 2	0.00857123
229715_at	DKFZp686O24166	hypothetical protein DKFZp686O24166	0.0085906
208159_x_at	DDX11	DEAD/H (Asp-Glu-Ala-Asp/His) box polypeptide 11 (CHL1-like helicase homolog, S. cerevisiae)	0.0085906
225843_at	ZFYVE19	zinc finger, FYVE domain containing 19	0.00860835
218075_at	AAAS	achalasia, adrenocortical insufficiency, alacrimia (Allgrove, triple-A)	0.00860835
201678_s_at	C3orf37	chromosome 3 open reading frame 37	0.00866491
226150_at	PPAPDC1B	phosphatidic acid phosphatase type 2 domain containing 1B	0.00874403
208051_s_at	PAIP1	poly(A) binding protein interacting protein 1	0.00874403
1562020_s_at	NT5DC4	5'-nucleotidase domain containing 4	0.00874403
203188_at	B3GNT1	UDP-GlcNAc:betaGal beta-1,3-N-acetylglucosaminyltransferase 1	0.00874403
227420_at	TNFAIP8L1	tumor necrosis factor, alpha-induced protein 8-like 1	0.00874909
1553115_at	NKD1	naked cuticle homolog 1 (Drosophila)	0.00877194
204395_s_at	GRK5	G protein-coupled receptor kinase 5	0.00879615
1563445_x_at	CTSLL3	cathepsin L-like 3	0.00879615
214473_x_at	PMS2L3	postmeiotic segregation increased 2-like 3	0.00880868
236622_at	PIGM	phosphatidylinositol glycan anchor biosynthesis, class M	0.00881774
233075_at	HERC2P7	hect domain and RLD 2 pseudogene 7	0.00881774
1555270_a_at	WFS1	Wolfram syndrome 1 (wolframin)	0.00881774
216838_at	LOC92249	hypothetical LOC92249	0.00881774
227369_at	SERBP1	SERPINE1 mRNA binding protein 1	0.0088363
1554355_a_at	SIAE	sialic acid acetylesterase	0.0088363
231835_at	C1orf93	chromosome 1 open reading frame 93	0.0088363
233159_at	STARD13	StAR-related lipid transfer (START) domain containing 13	0.0088363
230732_s_at	MAPK4	mitogen-activated protein kinase 4	0.00884773
220495_s_at	TXNDC15	thioredoxin domain containing 15	0.00889362
223999_at	PPIL2	peptidylprolyl isomerase (cyclophilin)-like 2	0.00890607
1553749_at	FAM76B	family with sequence similarity 76, member B	0.00892178
1560628_at	KRT18P33	keratin 18 pseudogene 33	0.0089248
215161_at	CAMK1G	calcium/calmodulin-dependent protein kinase IG	0.0089248
221329_at	OR52A1	olfactory receptor, family 52, subfamily A, member 1	0.0089248
1559839_at	TBX18	T-box 18	0.0089248
1556665_at	TTC6	tetratricopeptide repeat domain 6	0.0089248
206303_s_at	NUDT4	nudix (nucleoside diphosphate linked moiety X)-type motif 4	0.0089248
1562590_at	PRTG	protogenin homolog (Gallus gallus)	0.00892771
203372_s_at	SOCS2	suppressor of cytokine signaling 2	0.00892771
205279_s_at	GLRB	glycine receptor, beta	0.00893328
219672_at	ERAF	erythroid associated factor	0.00895985
205028_at	TRO	trophinin	0.00895985
221740_x_at	LRRC37A2	leucine rich repeat containing 37, member A2	0.00900719
204852_s_at	PTPN7	protein tyrosine phosphatase, non-receptor type 7	0.00900719
204215_at	C7orf23	chromosome 7 open reading frame 23	0.00900784
201829_at	NET1	neuroepithelial cell transforming 1	0.00902193
236746_at	GALNT1	UDP-N-acetyl-alpha-D-galactosamine:polypeptide N-acetylgalactosaminyltransferase 1 (GalNAc-T1)	0.00902193
224910_at	CARHSP1	calcium regulated heat stable protein 1, 24kDa	0.00902193
210432_s_at	SCN3A	sodium channel, voltage-gated, type III, alpha subunit	0.00903494
221458_at	HTR1F	5-hydroxytryptamine (serotonin) receptor 1F	0.00903906
227075_at	ELP3	elongation protein 3 homolog (S. cerevisiae)	0.00903906
1554618_at	AGFG2	ArfGAP with FG repeats 2	0.00903906
1559579_at	LOC283688	hypothetical protein LOC283688	0.00904524
200903_s_at	AHCY	adenosylhomocysteinase	0.00905421
221794_at	DOCK6	dedicator of cytokinesis 6	0.00905421
203641_s_at	COBLL1	COBL-like 1	0.00906056
230252_at	LPAR5	lysophosphatidic acid receptor 5	0.00907371
203276_at	LMNB1	lamin B1	0.00907371
1567282_at	OR1J4	olfactory receptor, family 1, subfamily J, member 4	0.00907371
210331_at	HECW1	HECT, C2 and WW domain containing E3 ubiquitin protein ligase 1	0.00907444
207156_at	HIST1H2AG	histone cluster 1, H2ag	0.00907444
217780_at	C19orf56	chromosome 19 open reading frame 56	0.00907444
224209_s_at	GDA	guanine deaminase	0.00907444
227686_at	OXNAD1	oxidoreductase NAD-binding domain containing 1	0.00910833
225057_at	SLC15A4	solute carrier family 15, member 4	0.00910833
236630_at	AQP2	aquaporin 2 (collecting duct)	0.00910833
1555618_s_at	SAE1	SUMO1 activating enzyme subunit 1	0.00911324
209342_s_at	IKBKB	inhibitor of kappa light polypeptide gene enhancer in B-cells, kinase beta	0.00918923
212655_at	ZCCHC14	zinc finger, CCHC domain containing 14	0.00918964
227250_at	KREMEN1	kringle containing transmembrane protein 1	0.00918964
225161_at	GFM1	G elongation factor, mitochondrial 1	0.00918964
205442_at	MFAP3L	microfibrillar-associated protein 3-like	0.00922205
213279_at	DHRS1	dehydrogenase/reductase (SDR family) member 1	0.00922843
1562657_a_at	C10orf90	chromosome 10 open reading frame 90	0.00927044
205145_s_at	MYL5	myosin, light chain 5, regulatory	0.00934436
223113_at	TMEM138	transmembrane protein 138	0.00938093
238413_at	LOC100131998	RRN3 RNA polymerase I transcription factor homolog (S. cerevisiae) pseudogene	0.00938517
212445_s_at	NEDD4L	neural precursor cell expressed, developmentally down-regulated 4-like	0.00939204
1555662_s_at	DAOA	D-amino acid oxidase activator	0.00939227
1563117_at	LOC388456	hypothetical gene supported by BC039671	0.00939411
204404_at	SLC12A2	solute carrier family 12 (sodium/potassium/chloride transporters), member 2	0.00939411
204105_s_at	NRCAM	neuronal cell adhesion molecule	0.00939411
215449_at	BZRPL1	benzodiazapine receptor (peripheral)-like 1	0.00939411
213540_at	HSD17B8	hydroxysteroid (17-beta) dehydrogenase 8	0.00939411
226643_s_at	NUDCD2	NudC domain containing 2	0.00939411
229219_s_at	NTAN1	N-terminal asparagine amidase	0.00939411
224755_at	TM9SF3	transmembrane 9 superfamily member 3	0.00939411
1564683_at	LOC283868	hypothetical protein LOC283868	0.00939411
1555569_a_at	KCTD7	potassium channel tetramerisation domain containing 7	0.00939411
1558230_at	SF3B2	splicing factor 3b, subunit 2, 145kDa	0.00940524
242492_at	CLNS1A	chloride channel, nucleotide-sensitive, 1A	0.00940524
212406_s_at	PCMTD2	protein-L-isoaspartate (D-aspartate) O-methyltransferase domain containing 2	0.00940524
227696_at	EXOSC6	exosome component 6	0.00941452
1555568_at	GUSBL1	glucuronidase, beta-like 1	0.00941559
229325_at	ZZZ3	zinc finger, ZZ-type containing 3	0.00944288
1563646_a_at	TMEM67	transmembrane protein 67	0.00948914
216817_s_at	OR2H1	olfactory receptor, family 2, subfamily H, member 1	0.00949542
206424_at	CYP26A1	cytochrome P450, family 26, subfamily A, polypeptide 1	0.00949542
235132_at	LOC254128	hypothetical protein LOC254128	0.00949542
226715_at	FOXK1	forkhead box K1	0.00949542
221484_at	B4GALT5	UDP-Gal:betaGlcNAc beta 1,4- galactosyltransferase, polypeptide 5	0.00950131
203979_at	CYP27A1	cytochrome P450, family 27, subfamily A, polypeptide 1	0.00950582
203503_s_at	PEX14	peroxisomal biogenesis factor 14	0.00950582
224495_at	TMEM107	transmembrane protein 107	0.00952923
231441_at	C7orf62	chromosome 7 open reading frame 62	0.00954149
1558711_at	FAM13AOS	FAM13A opposite strand (non-protein coding)	0.00956857
212683_at	SLC25A44	solute carrier family 25, member 44	0.00957657
228331_at	C11orf31	chromosome 11 open reading frame 31	0.00957657
235131_at	RHOJ	ras homolog gene family, member J	0.00957657
201525_at	APOD	apolipoprotein D	0.00958605
211178_s_at	PSTPIP1	proline-serine-threonine phosphatase interacting protein 1	0.00958605
214289_at	PSMB1	proteasome (prosome, macropain) subunit, beta type, 1	0.00959644
206104_at	ISL1	ISL LIM homeobox 1	0.00959644
212069_s_at	BAT2L	HLA-B associated transcript 2-like	0.00959644
204299_at	FUSIP1	FUS interacting protein (serine/arginine-rich) 1	0.00959644
232196_at	LCA5L	Leber congenital amaurosis 5-like	0.00959807
219276_x_at	C9orf82	chromosome 9 open reading frame 82	0.00960297
212623_at	TMEM41B	transmembrane protein 41B	0.00960297
244763_at	MTRF1	mitochondrial translational release factor 1	0.00961564
210615_at	NRP1	neuropilin 1	0.0096348
213746_s_at	FLNA	filamin A, alpha	0.00964862
220944_at	PGLYRP4	peptidoglycan recognition protein 4	0.00966962
230660_at	SERTAD4	SERTA domain containing 4	0.00967709
219511_s_at	SNCAIP	synuclein, alpha interacting protein	0.00970798
225704_at	FBRSL1	fibrosin-like 1	0.00971122
233587_s_at	SIPA1L2	signal-induced proliferation-associated 1 like 2	0.00973112
231356_at	LOC100131014	hypothetical LOC100131014	0.0097313
49329_at	KLHL22	kelch-like 22 (Drosophila)	0.00974209
1562337_at	OR7D2	olfactory receptor, family 7, subfamily D, member 2	0.00974445
1559716_at	INO80C	INO80 complex subunit C	0.00976722
231600_at	CLEC12B	C-type lectin domain family 12, member B	0.00977392
241199_x_at	DPPA4	developmental pluripotency associated 4	0.00979802
219270_at	CHAC1	ChaC, cation transport regulator homolog 1 (E. coli)	0.00979802
223476_s_at	C12orf65	chromosome 12 open reading frame 65	0.00981169
52975_at	FAM125B	family with sequence similarity 125, member B	0.00981846
218420_s_at	C13orf23	chromosome 13 open reading frame 23	0.00982454
206762_at	KCNA5	potassium voltage-gated channel, shaker-related subfamily, member 5	0.00986918
209942_x_at	MAGEA3	melanoma antigen family A, 3	0.00989117
219936_s_at	GPR87	G protein-coupled receptor 87	0.00989117
236870_at	IQCF3	IQ motif containing F3	0.00992836
221112_at	IL1RAPL2	interleukin 1 receptor accessory protein-like 2	0.00992836
1554539_a_at	RHOF	ras homolog gene family, member F (in filopodia)	0.00992836
226674_at	SHISA4	shisa homolog 4 (Xenopus laevis)	0.00993483
Lymphocyte Associated Genes
ID	Symbol	Name	adj.P.Val
231982_at	LOC284422	similar to HSPC323	6.3599e-09
230720_at	RNF182	ring finger protein 182	1.27383e-06
203574_at	NFIL3	nuclear factor, interleukin 3 regulated	1.92449e-06
207291_at	PRRG4	proline rich Gla (G-carboxyglutamic acid) 4 (transmembrane)	2.24694e-06
228298_at	FAM113B	family with sequence similarity 113, member B	7.27841e-06
234849_at	TRA@	T cell receptor alpha locus	7.27841e-06
224821_at	ABHD14B	abhydrolase domain containing 14B	1.09428e-05
201058_s_at	MYL9	myosin, light chain 9, regulatory	1.09428e-05
209310_s_at	CASP4	caspase 4, apoptosis-related cysteine peptidase	1.09428e-05
1569472_s_at	TTC3	tetratricopeptide repeat domain 3	1.09428e-05
208997_s_at	UCP2	uncoupling protein 2 (mitochondrial, proton carrier)	1.09428e-05
216945_x_at	PASK	PAS domain containing serine/threonine kinase	1.09428e-05
225251_at	RAB24	RAB24, member RAS oncogene family	1.09428e-05
214511_x_at	FCGR1B	Fc fragment of IgG, high affinity Ib, receptor (CD64)	1.25526e-05
217167_x_at	GK	glycerol kinase	1.25526e-05
206420_at	IGSF6	immunoglobulin superfamily, member 6	1.25526e-05
203413_at	NELL2	NEL-like 2 (chicken)	1.45035e-05
36564_at	RNF19B	ring finger protein 19B	1.53254e-05
214084_x_at	NCF1C	neutrophil cytosolic factor 1C pseudogene	1.53254e-05
204890_s_at	LCK	lymphocyte-specific protein tyrosine kinase	1.75345e-05
201853_s_at	CDC25B	cell division cycle 25 homolog B (S. pombe)	1.86357e-05
225767_at	LOC284801	hypothetical protein LOC284801	1.91127e-05
238858_at	TIFA	TRAF-interacting protein with forkhead-associated domain	1.94838e-05
205067_at	IL1B	interleukin 1, beta	1.96155e-05
214000_s_at	RGS10	regulator of G-protein signaling 10	2.04882e-05
203964_at	NMI	N-myc (and STAT) interactor	2.06429e-05
206150_at	CD27	CD27 molecule	2.06429e-05
238428_at	KCNJ15	potassium inwardly-rectifying channel, subfamily J, member 15	2.06429e-05
206980_s_at	FLT3LG	fms-related tyrosine kinase 3 ligand	2.06429e-05
223073_at	HIATL1	hippocampus abundant transcript-like 1	2.30634e-05
39729_at	PRDX2	peroxiredoxin 2	2.30634e-05
202307_s_at	TAP1	transporter 1, ATP-binding cassette, sub-family B (MDR/TAP)	2.63155e-05
226272_at	RCAN3	RCAN family member 3	2.82727e-05
203616_at	POLB	polymerase (DNA directed), beta	3.10008e-05
212813_at	JAM3	junctional adhesion molecule 3	3.6272e-05
211339_s_at	ITK	IL2-inducible T-cell kinase	3.6272e-05
224719_s_at	C12orf57	chromosome 12 open reading frame 57	3.86281e-05
210910_s_at	POMZP3	POM (POM121 homolog, rat) and ZP3 fusion	4.08994e-05
211941_s_at	PEBP1	phosphatidylethanolamine binding protein 1	4.5671e-05
216951_at	FCGR1A	Fc fragment of IgG, high affinity Ia, receptor (CD64)	4.5671e-05
212055_at	C18orf10	chromosome 18 open reading frame 10	4.5671e-05
205456_at	CD3E	CD3e molecule, epsilon (CD3-TCR complex)	4.5671e-05
215966_x_at	GK3P	glycerol kinase 3 pseudogene	4.78288e-05
204682_at	LTBP2	latent transforming growth factor beta binding protein 2	5.18017e-05
205379_at	CBR3	carbonyl reductase 3	5.27098e-05
57082_at	LDLRAP1	low density lipoprotein receptor adaptor protein 1	5.29291e-05
210582_s_at	LIMK2	LIM domain kinase 2	5.29291e-05
225582_at	ITPRIP	inositol 1,4,5-triphosphate receptor interacting protein	5.29291e-05
1555355_a_at	ETS1	v-ets erythroblastosis virus E26 oncogene homolog 1 (avian)	5.29291e-05
209684_at	RIN2	Ras and Rab interactor 2	5.5806e-05
219836_at	ZBED2	zinc finger, BED-type containing 2	5.5806e-05
218084_x_at	FXYD5	FXYD domain containing ion transport regulator 5	5.90938e-05
209875_s_at	SPP1	secreted phosphoprotein 1	5.90938e-05
209969_s_at	STAT1	signal transducer and activator of transcription 1, 91kDa	5.90938e-05
218404_at	SNX10	sorting nexin 10	5.90938e-05
206925_at	ST8SIA4	ST8 alpha-N-acetyl-neuraminide alpha-2,8-sialyltransferase 4	5.90938e-05
204083_s_at	TPM2	tropomyosin 2 (beta)	5.90938e-05
203170_at	RRP8	ribosomal RNA processing 8, methyltransferase, homolog (yeast)	5.96309e-05
219762_s_at	RPL36	ribosomal protein L36	5.97549e-05
213703_at	LOC150759	hypothetical protein LOC150759	5.97549e-05
218660_at	DYSF	dysferlin, limb girdle muscular dystrophy 2B (autosomal recessive)	5.98881e-05
219117_s_at	FKBP11	FK506 binding protein 11, 19 kDa	6.04819e-05
223220_s_at	PARP9	poly (ADP-ribose) polymerase family, member 9	6.40761e-05
205844_at	VNN1	vanin 1	6.86638e-05
239265_at	TMEM20	transmembrane protein 20	7.04863e-05
213742_at	SFRS11	splicing factor, arginine/serine-rich 11	7.40744e-05
214039_s_at	LAPTM4B	lysosomal protein transmembrane 4 beta	7.60735e-05
210847_x_at	TNFRSF25	tumor necrosis factor receptor superfamily, member 25	7.60735e-05
218237_s_at	SLC38A1	solute carrier family 38, member 1	7.60735e-05
1554250_s_at	TRIM73	tripartite motif-containing 73	7.60735e-05
205900_at	KRT1	keratin 1	7.60735e-05
208919_s_at	NADK	NAD kinase	8.04607e-05
213488_at	SNED1	sushi, nidogen and EGF-like domains 1	8.16776e-05
226718_at	AMIGO1	adhesion molecule with Ig-like domain 1	8.16776e-05
212433_x_at	RPS2	ribosomal protein S2	8.18816e-05
32836_at	AGPAT1	1-acylglycerol-3-phosphate O-acyltransferase 1 (lysophosphatidic acid acyltransferase, alpha)	8.512e-05
209391_at	DPM2	dolichyl-phosphate mannosyltransferase polypeptide 2, regulatory subunit	8.79166e-05
1558234_at	FLJ36644	hypothetical protein LOC400617	8.79166e-05
201798_s_at	MYOF	myoferlin	8.89214e-05
221658_s_at	IL21R	interleukin 21 receptor	8.89214e-05
1555626_a_at	SLAMF1	signaling lymphocytic activation molecule family member 1	8.97338e-05
228426_at	CLEC2D	C-type lectin domain family 2, member D	9.04479e-05
241389_at	CHRNB2	cholinergic receptor, nicotinic, beta 2 (neuronal)	9.70594e-05
208806_at	CHD3	chromodomain helicase DNA binding protein 3	9.70594e-05
1552798_a_at	TLR4	toll-like receptor 4	9.70594e-05
235305_s_at	ECHDC2	enoyl Coenzyme A hydratase domain containing 2	9.8604e-05
221581_s_at	LAT2	linker for activation of T cells family, member 2	0.000103484
205781_at	C16orf7	chromosome 16 open reading frame 7	0.000105869
217989_at	HSD17B11	hydroxysteroid (17-beta) dehydrogenase 11	0.000105869
200823_x_at	RPL29	ribosomal protein L29	0.000106237
210873_x_at	APOBEC3A	apolipoprotein B mRNA editing enzyme, catalytic polypeptide-like 3A	0.000106237
226657_at	C17orf103	chromosome 17 open reading frame 103	0.000106237
1552701_a_at	CARD16	caspase recruitment domain family, member 16	0.000106237
203041_s_at	LAMP2	lysosomal-associated membrane protein 2	0.000106237
243363_at	LOC641518	hypothetical protein LOC641518	0.000106237
204538_x_at	NPIP	nuclear pore complex interacting protein	0.000106237
219675_s_at	UXS1	UDP-glucuronate decarboxylase 1	0.000106237
218153_at	CARS2	cysteinyl-tRNA synthetase 2, mitochondrial (putative)	0.000106414
205419_at	GPR183	G protein-coupled receptor 183	0.000106414
205826_at	MYOM2	myomesin (M-protein) 2, 165kDa	0.000106414
204100_at	THRA	thyroid hormone receptor, alpha (erythroblastic leukemia viral (v-erb-a) oncogene homolog, avian)	0.000118133
208611_s_at	SPTAN1	spectrin, alpha, non-erythrocytic 1 (alpha-fodrin)	0.000118534
206877_at	MXD1	MAX dimerization protein 1	0.000120691
214038_at	CCL8	chemokine (C-C motif) ligand 8	0.000120691
202971_s_at	DYRK2	dual-specificity tyrosine-(Y)-phosphorylation regulated kinase 2	0.000120691
243099_at	NFAM1	NFAT activating protein with ITAM motif 1	0.000120691
206765_at	KCNJ2	potassium inwardly-rectifying channel, subfamily J, member 2	0.000120691
200965_s_at	ABLIM1	actin binding LIM protein 1	0.000120691
213087_s_at	EEF1D	eukaryotic translation elongation factor 1 delta (guanine nucleotide exchange protein)	0.000120691
226771_at	ATP8B2	ATPase, class I, type 8B, member 2	0.000132125
224929_at	TMEM173	transmembrane protein 173	0.000134183
204533_at	CXCL10	chemokine (C-X-C motif) ligand 10	0.000134183
202330_s_at	UNG	uracil-DNA glycosylase	0.000134183
216598_s_at	CCL2	chemokine (C-C motif) ligand 2	0.000134183
200880_at	DNAJA1	DnaJ (Hsp40) homolog, subfamily A, member 1	0.000137059
204294_at	AMT	aminomethyltransferase	0.000140954
219632_s_at	TRPV1	transient receptor potential cation channel, subfamily V, member 1	0.000140954
242146_at	SNRPA1	small nuclear ribonucleoprotein polypeptide A'	0.000145662
1556842_at	LOC286087	hypothetical protein LOC286087	0.000149068
227108_at	STARD9	StAR-related lipid transfer (START) domain containing 9	0.000149953
219540_at	ZNF267	zinc finger protein 267	0.000149953
212268_at	SERPINB1	serpin peptidase inhibitor, clade B (ovalbumin), member 1	0.000149953
234370_at	VSIG1	V-set and immunoglobulin domain containing 1	0.000154405
204794_at	DUSP2	dual specificity phosphatase 2	0.000155466
221011_s_at	LBH	limb bud and heart development homolog (mouse)	0.000155658
224637_at	LOC100128731	dolichyl-diphosphooligosaccharide--protein glycosyltransferase subunit 4	0.000160609
210948_s_at	LEF1	lymphoid enhancer-binding factor 1	0.000160609
202431_s_at	MYC	v-myc myelocytomatosis viral oncogene homolog (avian)	0.000160609
209546_s_at	APOL1	apolipoprotein L, 1	0.000160609
221501_x_at	LOC339047	hypothetical protein LOC339047	0.000160609
239317_at	CEACAM21	carcinoembryonic antigen-related cell adhesion molecule 21	0.000160609
203542_s_at	KLF9	Kruppel-like factor 9	0.000161628
223193_x_at	FAM162A	family with sequence similarity 162, member A	0.000166183
238653_at	LRIG2	leucine-rich repeats and immunoglobulin-like domains 2	0.00016812
220940_at	ANKRD36B	ankyrin repeat domain 36B	0.00016812
200763_s_at	RPLP1	ribosomal protein, large, P1	0.000168701
232001_at	LOC439949	hypothetical protein LOC439949	0.000178932
212430_at	RBM38	RNA binding motif protein 38	0.000178932
221492_s_at	ATG3	ATG3 autophagy related 3 homolog (S. cerevisiae)	0.000180141
229584_at	LRRK2	leucine-rich repeat kinase 2	0.00018844
224855_at	PYCR2	pyrroline-5-carboxylate reductase family, member 2	0.00018844
217902_s_at	HERC2	hect domain and RLD 2	0.00018844
209138_x_at	IGL@	immunoglobulin lambda locus	0.000189421
208858_s_at	ESYT1	extended synaptotagmin-like protein 1	0.000189421
224516_s_at	CXXC5	CXXC finger 5	0.000189421
222557_at	STMN3	stathmin-like 3	0.000189815
222934_s_at	CLEC4E	C-type lectin domain family 4, member E	0.000192396
212335_at	GNS	glucosamine (N-acetyl)-6-sulfatase	0.000192396
210176_at	TLR1	toll-like receptor 1	0.000192396
202789_at	PLCG1	phospholipase C, gamma 1	0.000193888
234707_x_at	IGLV1-44	immunoglobulin lambda variable 1-44	0.000196655
218723_s_at	C13orf15	chromosome 13 open reading frame 15	0.000198735
225396_at	RBBP4	retinoblastoma binding protein 4	0.0001994
206483_at	LRRC6	leucine rich repeat containing 6	0.000199785
224759_s_at	C12orf23	chromosome 12 open reading frame 23	0.000206856
223650_s_at	NRBF2	nuclear receptor binding factor 2	0.000214641
208677_s_at	BSG	basigin (Ok blood group)	0.000220354
227037_at	PLD6	phospholipase D family, member 6	0.000220354
230489_at	CD5	CD5 molecule	0.000220354
223597_at	ITLN1	intelectin 1 (galactofuranose binding)	0.000220425
204019_s_at	SH3YL1	SH3 domain containing, Ysc84-like 1 (S. cerevisiae)	0.000220425
218367_x_at	USP21	ubiquitin specific peptidase 21	0.000220425
1559050_at	HCG27	HLA complex group 27	0.000221309
205568_at	AQP9	aquaporin 9	0.000229102
212561_at	DENND5A	DENN/MADD domain containing 5A	0.000237709
213476_x_at	TUBB3	tubulin, beta 3	0.000238393
212693_at	MDN1	MDN1, midasin homolog (yeast)	0.000238825
221234_s_at	BACH2	BTB and CNC homology 1, basic leucine zipper transcription factor 2	0.000238825
214035_x_at	LOC399491	GPS, PLAT and transmembrane domain-containing protein	0.000245677
210425_x_at	GOLGA8B	golgi autoantigen, golgin subfamily a, 8B	0.000245726
235580_at	ZNF141	zinc finger protein 141	0.000250194
206025_s_at	TNFAIP6	tumor necrosis factor, alpha-induced protein 6	0.000250194
230318_at	SERPINA1	serpin peptidase inhibitor, clade A (alpha-1 antiproteinase, antitrypsin), member 1	0.000250194
217738_at	NAMPT	nicotinamide phosphoribosyltransferase	0.000251974
1553718_at	ZNF548	zinc finger protein 548	0.000253702
212690_at	DDHD2	DDHD domain containing 2	0.000258114
208022_s_at	CDC14B	CDC14 cell division cycle 14 homolog B (S. cerevisiae)	0.000258114
208814_at	HSPA4	heat shock 70kDa protein 4	0.000260531
217729_s_at	AES	amino-terminal enhancer of split	0.000260531
211018_at	LSS	lanosterol synthase (2,3-oxidosqualene-lanosterol cyclase)	0.000261488
208190_s_at	LSR	lipolysis stimulated lipoprotein receptor	0.000262637
213502_x_at	LOC91316	glucuronidase, beta/ immunoglobulin lambda-like polypeptide 1 pseudogene	0.000262637
227589_at	PITPNC1	phosphatidylinositol transfer protein, cytoplasmic 1	0.000262637
211368_s_at	CASP1	caspase 1, apoptosis-related cysteine peptidase (interleukin 1, beta, convertase)	0.000262637
207536_s_at	TNFRSF9	tumor necrosis factor receptor superfamily, member 9	0.000262637
202746_at	ITM2A	integral membrane protein 2A	0.000264902
207275_s_at	ACSL1	acyl-CoA synthetase long-chain family member 1	0.000266064
208066_s_at	GTF2B	general transcription factor IIB	0.000269767
1552497_a_at	SLAMF6	SLAM family member 6	0.000269767
219806_s_at	C11orf75	chromosome 11 open reading frame 75	0.00027987
201689_s_at	TPD52	tumor protein D52	0.00027987
200736_s_at	GPX1	glutathione peroxidase 1	0.00027987
226923_at	SCFD2	sec1 family domain containing 2	0.000287167
211861_x_at	CD28	CD28 molecule	0.000296519
225048_at	PHF10	PHD finger protein 10	0.000296519
206685_at	HCG4	HLA complex group 4	0.000305157
217969_at	C11orf2	chromosome 11 open reading frame 2	0.000307492
201980_s_at	RSU1	Ras suppressor protein 1	0.000308607
221253_s_at	TXNDC5	thioredoxin domain containing 5 (endoplasmic reticulum)	0.000308607
224806_at	TRIM25	tripartite motif-containing 25	0.000308607
205599_at	TRAF1	TNF receptor-associated factor 1	0.000308607
209267_s_at	SLC39A8	solute carrier family 39 (zinc transporter), member 8	0.000315024
224533_s_at	C6orf142	chromosome 6 open reading frame 142	0.000315338
207522_s_at	ATP2A3	ATPase, Ca++ transporting, ubiquitous	0.000315432
336_at	TBXA2R	thromboxane A2 receptor	0.000320387
204805_s_at	H1FX	H1 histone family, member X	0.000322841
214483_s_at	ARFIP1	ADP-ribosylation factor interacting protein 1	0.000333374
202100_at	RALB	v-ral simian leukemia viral oncogene homolog B (ras related; GTP binding protein)	0.000333381
204924_at	TLR2	toll-like receptor 2	0.000333381
222920_s_at	KIAA0748	KIAA0748	0.000333381
220832_at	TLR8	toll-like receptor 8	0.000333381
244889_at	LOC388210	similar to GM17625	0.000336681
214450_at	CTSW	cathepsin W	0.000341815
228109_at	RASGRF2	Ras protein-specific guanine nucleotide-releasing factor 2	0.000342051
203189_s_at	NDUFS8	NADH dehydrogenase (ubiquinone) Fe-S protein 8, 23kDa (NADH-coenzyme Q reductase)	0.000342051
238199_x_at	LOC440552	OK/SW-cl.16	0.000342051
1553633_s_at	NHEDC1	Na+/H+ exchanger domain containing 1	0.000342051
213093_at	PRKCA	protein kinase C, alpha	0.000342051
200628_s_at	WARS	tryptophanyl-tRNA synthetase	0.000346399
202748_at	GBP2	guanylate binding protein 2, interferon-inducible	0.00036061
208406_s_at	GRAP2	GRB2-related adaptor protein 2	0.00036061
212830_at	MEGF9	multiple EGF-like-domains 9	0.000363732
227686_at	OXNAD1	oxidoreductase NAD-binding domain containing 1	0.000375262
206337_at	CCR7	chemokine (C-C motif) receptor 7	0.000375426
212846_at	RRP1B	ribosomal RNA processing 1 homolog B (S. cerevisiae)	0.000376866
244315_at	PLSCR1	phospholipid scramblase 1	0.000378295
215946_x_at	IGLL3	immunoglobulin lambda-like polypeptide 3	0.000382761
214971_s_at	ST6GAL1	ST6 beta-galactosamide alpha-2,6-sialyltranferase 1	0.00038671
223980_s_at	SP110	SP110 nuclear body protein	0.00038671
225391_at	LOC93622	hypothetical LOC93622	0.00038671
213709_at	BHLHB9	basic helix-loop-helix domain containing, class B, 9	0.000391866
224367_at	BEX2	brain expressed X-linked 2	0.00039218
203580_s_at	SLC7A6	solute carrier family 7 (cationic amino acid transporter, y+ system), member 6	0.000392587
234938_at	BACH1	BTB and CNC homology 1, basic leucine zipper transcription factor 1	0.000392587
203087_s_at	KIF2A	kinesin heavy chain member 2A	0.000397541
216727_at	STK38	serine/threonine kinase 38	0.000399217
239151_at	RP11-144G6.7	hypothetical LOC399753	0.000402187
214723_x_at	ANKRD36	ankyrin repeat domain 36	0.000408809
226327_at	ZNF507	zinc finger protein 507	0.000408809
219315_s_at	TMEM204	transmembrane protein 204	0.000408809
202688_at	TNFSF10	tumor necrosis factor (ligand) superfamily, member 10	0.000416233
225875_s_at	NIPAL3	NIPA-like domain containing 3	0.000416233
220485_s_at	SIRPG	signal-regulatory protein gamma	0.000416233
218625_at	NRN1	neuritin 1	0.000416233
214351_x_at	RPL13	ribosomal protein L13	0.000416233
202165_at	PPP1R2	protein phosphatase 1, regulatory (inhibitor) subunit 2	0.000416233
205053_at	PRIM1	primase, DNA, polypeptide 1 (49kDa)	0.000423686
226310_at	RICTOR	RPTOR independent companion of MTOR, complex 2	0.000423686
205254_x_at	TCF7	transcription factor 7 (T-cell specific, HMG-box)	0.000423686
214056_at	MCL1	myeloid cell leukemia sequence 1 (BCL2-related)	0.000431092
209841_s_at	LRRN3	leucine rich repeat neuronal 3	0.000454418
225698_at	C5orf26	chromosome 5 open reading frame 26	0.000455115
227708_at	EEF1A1	eukaryotic translation elongation factor 1 alpha 1	0.000464127
201052_s_at	PSMF1	proteasome (prosome, macropain) inhibitor subunit 1 (PI31)	0.000471315
218010_x_at	PPDPF	pancreatic progenitor cell differentiation and proliferation factor homolog (zebrafish)	0.000471315
212540_at	CDC34	cell division cycle 34 homolog (S. cerevisiae)	0.000471315
200024_at	RPS5	ribosomal protein S5	0.000471315
208914_at	GGA2	golgi associated, gamma adaptin ear containing, ARF binding protein 2	0.000472767
208893_s_at	DUSP6	dual specificity phosphatase 6	0.000472767
39817_s_at	C6orf108	chromosome 6 open reading frame 108	0.000475032
215838_at	LILRA5	leukocyte immunoglobulin-like receptor, subfamily A (with TM domain), member 5	0.0004849
238832_at	KLHL34	kelch-like 34 (Drosophila)	0.000494801
206385_s_at	ANK3	ankyrin 3, node of Ranvier (ankyrin G)	0.000498859
225940_at	EIF4E3	eukaryotic translation initiation factor 4E family member 3	0.000508767
208758_at	ATIC	5-aminoimidazole-4-carboxamide ribonucleotide formyltransferase/IMP cyclohydrolase	0.000510701
208977_x_at	TUBB2C	tubulin, beta 2C	0.000512531
222624_s_at	ZNF639	zinc finger protein 639	0.000512531
203386_at	TBC1D4	TBC1 domain family, member 4	0.000512531
1569136_at	MGAT4A	mannosyl (alpha-1,3-)-glycoprotein beta-1,4-N-acetylglucosaminyltransferase, isozyme A	0.000512531
221602_s_at	FAIM3	Fas apoptotic inhibitory molecule 3	0.000512531
202580_x_at	FOXM1	forkhead box M1	0.000512531
204287_at	SYNGR1	synaptogyrin 1	0.000531385
203385_at	DGKA	diacylglycerol kinase, alpha 80kDa	0.000531385
242318_at	TAPT1	transmembrane anterior posterior transformation 1	0.000538219
232234_at	SLA2	Src-like-adaptor 2	0.000538219
205639_at	AOAH	acyloxyacyl hydrolase (neutrophil)	0.000538219
1552362_a_at	LEAP2	liver expressed antimicrobial peptide 2	0.000543152
1555347_at	PDXDC1	pyridoxal-dependent decarboxylase domain containing 1	0.000543152
205376_at	INPP4B	inositol polyphosphate-4-phosphatase, type II, 105kDa	0.00055558
200936_at	RPL8	ribosomal protein L8	0.00055558
223714_at	ZNF256	zinc finger protein 256	0.000556256
208723_at	USP11	ubiquitin specific peptidase 11	0.000561438
217251_x_at	IVD	isovaleryl Coenzyme A dehydrogenase	0.000561438
235670_at	STX11	syntaxin 11	0.000561438
209238_at	STX3	syntaxin 3	0.000571462
206537_at	XIAP	X-linked inhibitor of apoptosis	0.000580488
214482_at	ZBTB25	zinc finger and BTB domain containing 25	0.000580488
1555487_a_at	ACTR3B	ARP3 actin-related protein 3 homolog B (yeast)	0.000580545
232000_at	TTC39B	tetratricopeptide repeat domain 39B	0.000589042
215990_s_at	BCL6	B-cell CLL/lymphoma 6	0.000593058
218768_at	NUP107	nucleoporin 107kDa	0.000601684
231798_at	NOG	noggin	0.000617776
223635_s_at	SSBP3	single stranded DNA binding protein 3	0.00062067
209567_at	RRS1	RRS1 ribosome biogenesis regulator homolog (S. cerevisiae)	0.000621468
227307_at	TSPAN18	tetraspanin 18	0.00062619
213988_s_at	SAT1	spermidine/spermine N1-acetyltransferase 1	0.000629487
229656_s_at	EML6	echinoderm microtubule associated protein like 6	0.000630486
227188_at	C21orf63	chromosome 21 open reading frame 63	0.000638563
211596_s_at	LRIG1	leucine-rich repeats and immunoglobulin-like domains 1	0.000638563
203782_s_at	POLRMT	polymerase (RNA) mitochondrial (DNA directed)	0.000638836
214934_at	ATP9B	ATPase, class II, type 9B	0.00064328
238694_at	DGKE	diacylglycerol kinase, epsilon 64kDa	0.00064328
226218_at	IL7R	interleukin 7 receptor	0.000647359
225840_at	TEF	thyrotrophic embryonic factor	0.000647359
207500_at	CASP5	caspase 5, apoptosis-related cysteine peptidase	0.00065217
37860_at	ZNF337	zinc finger protein 337	0.000653502
222584_at	MSTO1	misato homolog 1 (Drosophila)	0.000668632
205047_s_at	ASNS	asparagine synthetase	0.000672043
202983_at	HLTF	helicase-like transcription factor	0.000672043
210681_s_at	USP15	ubiquitin specific peptidase 15	0.000673305
205584_at	ALG13	asparagine-linked glycosylation 13 homolog (S. cerevisiae)	0.000677238
217378_x_at	LOC100130100	similar to hCG26659	0.000677238
210904_s_at	IL13RA1	interleukin 13 receptor, alpha 1	0.000692854
210706_s_at	RNF24	ring finger protein 24	0.000692854
1553101_a_at	ALKBH5	alkB, alkylation repair homolog 5 (E. coli)	0.000703137
229145_at	C10orf104	chromosome 10 open reading frame 104	0.000715734
223096_at	NOP58	NOP58 ribonucleoprotein homolog (yeast)	0.000717235
206513_at	AIM2	absent in melanoma 2	0.00072065
209702_at	FTO	fat mass and obesity associated	0.000723724
217884_at	NAT10	N-acetyltransferase 10 (GCN5-related)	0.000726457
216401_x_at	LOC652493	similar to Ig kappa chain V-I region HK102 precursor	0.000726457
202672_s_at	ATF3	activating transcription factor 3	0.000726792
220220_at	LRRC37A4	leucine rich repeat containing 37, member A4 (pseudogene)	0.000733095
217736_s_at	EIF2AK1	eukaryotic translation initiation factor 2-alpha kinase 1	0.000736005
218559_s_at	MAFB	v-maf musculoaponeurotic fibrosarcoma oncogene homolog B (avian)	0.000736005
203276_at	LMNB1	lamin B1	0.000736005
203088_at	FBLN5	fibulin 5	0.000746178
202594_at	LEPROTL1	leptin receptor overlapping transcript-like 1	0.000758628
227867_at	LOC129293	hypothetical protein LOC129293	0.000758628
205403_at	IL1R2	interleukin 1 receptor, type II	0.000758628
241741_at	CRLS1	cardiolipin synthase 1	0.000758628
204781_s_at	FAS	Fas (TNF receptor superfamily, member 6)	0.000761132
213902_at	ASAH1	N-acylsphingosine amidohydrolase (acid ceramidase) 1	0.000761904
238924_at	BMS1P5	BMS1 pseudogene 5	0.000761904
211207_s_at	ACSL6	acyl-CoA synthetase long-chain family member 6	0.000768756
228428_at	FAM102A	family with sequence similarity 102, member A	0.000770775
203971_at	SLC31A1	solute carrier family 31 (copper transporters), member 1	0.0007741
202780_at	OXCT1	3-oxoacid CoA transferase 1	0.000787846
202723_s_at	FOXO1	forkhead box O1	0.00079443
50376_at	ZNF444	zinc finger protein 444	0.00079443
223403_s_at	POLR1B	polymerase (RNA) I polypeptide B, 128kDa	0.00079443
239196_at	ANKRD22	ankyrin repeat domain 22	0.00079443
1554508_at	PIK3AP1	phosphoinositide-3-kinase adaptor protein 1	0.000800072
208754_s_at	NAP1L1	nucleosome assembly protein 1-like 1	0.000800072
238025_at	MLKL	mixed lineage kinase domain-like	0.000817903
225156_at	ELOF1	elongation factor 1 homolog (S. cerevisiae)	0.000820176
220789_s_at	TBRG4	transforming growth factor beta regulator 4	0.000825038
204466_s_at	SNCA	synuclein, alpha (non A4 component of amyloid precursor)	0.000839726
231124_x_at	LY9	lymphocyte antigen 9	0.000842206
219147_s_at	C9orf95	chromosome 9 open reading frame 95	0.000857034
209368_at	EPHX2	epoxide hydrolase 2, cytoplasmic	0.000866017
213418_at	HSPA6	heat shock 70kDa protein 6 (HSP70B')	0.000871366
244377_at	SLC1A4	solute carrier family 1 (glutamate/neutral amino acid transporter), member 4	0.000873779
207681_at	CXCR3	chemokine (C-X-C motif) receptor 3	0.000873779
213380_x_at	MSTP9	macrophage stimulating, pseudogene 9	0.000885507
1557055_s_at	LOC643837	hypothetical LOC643837	0.000890798
222423_at	NDFIP1	Nedd4 family interacting protein 1	0.000905843
204405_x_at	DIMT1L	DIM1 dimethyladenosine transferase 1-like (S. cerevisiae)	0.000905843
205730_s_at	ABLIM3	actin binding LIM protein family, member 3	0.000908634
226585_at	NEIL2	nei like 2 (E. coli)	0.000908634
217147_s_at	TRAT1	T cell receptor associated transmembrane adaptor 1	0.000914347
204804_at	TRIM21	tripartite motif-containing 21	0.000932129
48031_r_at	C5orf4	chromosome 5 open reading frame 4	0.000954032
213587_s_at	ATP6V0E2	ATPase, H+ transporting V0 subunit e2	0.000963086
203315_at	NCK2	NCK adaptor protein 2	0.000977808
1553132_a_at	TC2N	tandem C2 domains, nuclear	0.000977808
223501_at	TNFSF13B	tumor necrosis factor (ligand) superfamily, member 13b	0.000977808
225557_at	CSRNP1	cysteine-serine-rich nuclear protein 1	0.000977808
212285_s_at	AGRN	agrin	0.00100075
221923_s_at	NPM1	nucleophosmin (nucleolar phosphoprotein B23, numatrin)	0.00100567
212646_at	RFTN1	raftlin, lipid raft linker 1	0.00100567
200790_at	ODC1	ornithine decarboxylase 1	0.00100567
209501_at	CDR2	cerebellar degeneration-related protein 2, 62kDa	0.00100567
230566_at	C22orf27	chromosome 22 open reading frame 27	0.00100955
226646_at	KLF2	Kruppel-like factor 2 (lung)	0.00100955
209657_s_at	HSF2	heat shock transcription factor 2	0.00104055
1566099_at	CD6	CD6 molecule	0.00104665
238660_at	WDFY3	WD repeat and FYVE domain containing 3	0.00104665
218935_at	EHD3	EH-domain containing 3	0.00104665
202638_s_at	ICAM1	intercellular adhesion molecule 1	0.00105263
237033_at	FAM159A	family with sequence similarity 159, member A	0.00107719
243352_at	ALPK1	alpha-kinase 1	0.00108001
222681_at	KTELC1	KTEL (Lys-Tyr-Glu-Leu) containing 1	0.00112326
225207_at	PDK4	pyruvate dehydrogenase kinase, isozyme 4	0.00112326
[truncated: 1,321 more rows]

## Sheet: WBC Functional Annotation Clust
Annotation Cluster 1	Enrichment Score: 4.5673412408873135
Category	Term	Count	%	PValue	Genes
GOTERM_BP_FAT	GO:0001775~cell activation	60	3.17965	2.01162e-08	NBN, PDGFA, IL21R, SNCA, TLR1, TLR2, PRDX2, ITPKB, TLR4, SKAP2, TPD52, TLR7, FLT3LG, NLRC3, GP6, CXCR5, PATZ1, FAS, DPP4, IMPDH2, LTA, RHOH, EGR1, ICAM1, CD3E, SLA2, TP53, MINK1, NFAM1, NCK2, LAT2, CCND3, CD40LG, LCK, GPR183, KLRK1, PF4, IL7R, FKBP1B, ADA
GOTERM_BP_FAT	GO:0046649~lymphocyte activation	46	2.43773	5.29737e-08	GPR183, NBN, IL21R, KLRK1, PRDX2, ITPKB, IL7R, SKAP2, TPD52, FKBP1B, ADA, FLT3LG, NLRC3, CXCR5, BCL2, ZAP70, BCL3, PATZ1, BCL6, FAS, TCF3, PIK3R1, IMPDH2, HELLS, DPP4, CD28, RHOH, EGR1, ICAM1, GIMAP5, CD3E, THEMIS, SLA2, TP53, MINK1, NFAM1, SLAMF1, NCK2,
GOTERM_BP_FAT	GO:0045321~leukocyte activation	51	2.7027	2.04726e-07	NBN, IL21R, SNCA, TLR1, TLR2, ITPKB, TLR4, PRDX2, SKAP2, TPD52, TLR7, FLT3LG, NLRC3, CXCR5, PATZ1, FAS, DPP4, IMPDH2, RHOH, EGR1, ICAM1, CD3E, SLA2, TP53, MINK1, NFAM1, NCK2, LAT2, CCND3, CD40LG, LCK, GPR183, KLRK1, IL7R, FKBP1B, ADA, BCL2, ZAP70, BCL3, B
GOTERM_BP_FAT	GO:0002520~immune system development	51	2.7027	1.11504e-05	NBN, ITPKB, PRDX2, TPD52, IL31RA, FLT3LG, ALAS2, CXCR5, PATZ1, FAS, LTA, RHOH, EGR1, POLL, CD3E, IL25, TP53, MINK1, NFAM1, CD40LG, LCK, SLC25A38, ADD2, GPR183, UNG, SFXN1, SOX6, IL7R, TRIM10, ADA, MLF1, RPA1, TAL1, BCL2, ZAP70, BCL3, BCL6, RUNX1, TCF3, PI
GOTERM_BP_FAT	GO:0030097~hemopoiesis	44	2.33174	3.90773e-05	GPR183, SFXN1, ITPKB, SOX6, TRIM10, IL7R, TPD52, ADA, MLF1, FLT3LG, IL31RA, RPA1, TAL1, ALAS2, BCL2, ZAP70, BCL3, PATZ1, BCL6, FAS, RUNX1, TCF3, PIK3R1, CD28, RHOH, EGR1, GIMAP5, MLL, EPB42, CD3E, THEMIS, TP53, IL25, MINK1, BPGM, NFAM1, ID2, CD40LG, HBZ,
GOTERM_BP_FAT	GO:0030098~lymphocyte differentiation	25	1.32485	3.9683e-05	GPR183, ITPKB, TPD52, IL7R, ADA, FLT3LG, BCL2, ZAP70, BCL3, BCL6, PATZ1, FAS, TCF3, PIK3R1, RHOH, CD28, EGR1, GIMAP5, THEMIS, CD3E, TP53, MINK1, NFAM1, CD40LG, LCK
GOTERM_BP_FAT	GO:0048534~hemopoietic or lymphoid organ development	47	2.49073	4.5507e-05	GPR183, PRDX2, SFXN1, ITPKB, SOX6, TRIM10, IL7R, TPD52, ADA, MLF1, FLT3LG, IL31RA, RPA1, TAL1, ALAS2, CXCR5, BCL2, ZAP70, BCL3, PATZ1, BCL6, FAS, RUNX1, TCF3, PIK3R1, LTA, CD28, RHOH, EGR1, GIMAP5, MLL, EPB42, CD3E, THEMIS, TP53, IL25, MINK1, BPGM, NFAM1,
GOTERM_BP_FAT	GO:0042110~T cell activation	28	1.48384	6.49869e-05	ITPKB, PRDX2, IL7R, FKBP1B, ADA, NLRC3, BCL2, ZAP70, BCL3, PATZ1, FAS, DPP4, CD28, RHOH, EGR1, ICAM1, GIMAP5, THEMIS, CD3E, SLA2, TP53, MINK1, NCK2, CBLB, CCND3, FYN, LCK, CLEC7A
GOTERM_BP_FAT	GO:0002521~leukocyte differentiation	27	1.43084	0.000323932	GPR183, ITPKB, TPD52, IL7R, ADA, IL31RA, FLT3LG, BCL2, ZAP70, BCL3, PATZ1, BCL6, FAS, TCF3, PIK3R1, CD28, RHOH, EGR1, GIMAP5, THEMIS, CD3E, IL25, TP53, MINK1, NFAM1, CD40LG, LCK
GOTERM_BP_FAT	GO:0030217~T cell differentiation	16	0.847907	0.00119095	EGR1, GIMAP5, THEMIS, CD3E, TP53, MINK1, ITPKB, IL7R, BCL2, LCK, ZAP70, BCL3, PATZ1, FAS, RHOH, CD28
GOTERM_BP_FAT	GO:0042113~B cell activation	17	0.900901	0.00231528	GPR183, NBN, TP53, NFAM1, TPD52, SKAP2, IL7R, ADA, LAT2, CXCR5, CD40LG, BCL2, BCL3, CHRNB2, BCL6, TCF3, PIK3R1
GOTERM_BP_FAT	GO:0030183~B cell differentiation	11	0.582936	0.0156119	GPR183, CD40LG, BCL2, TP53, BCL3, BCL6, NFAM1, TPD52, TCF3, ADA, PIK3R1
Annotation Cluster 2	Enrichment Score: 4.259793902146475
Category	Term	Count	%	PValue	Genes
GOTERM_BP_FAT	GO:0006916~anti-apoptosis	41	2.17276	1.58903e-05	MEF2C, CCL2, MCL1, XIAP, CLU, SNCA, FOXO1, PRDX2, BCL2L1, IL31RA, IGF1R, GPX1, BAG1, CDKN2D, BCL2, NPM1, TGM2, VNN1, IL1B, FAS, MYC, CASP2, API5, CD27, HELLS, SOCS2, BCL2A1, POLB, STRADB, BIRC3, DAPK1, TNFSF13B, CD40LG, TXNDC5, HIPK3, MPO, FAIM3, SEMA4D,
GOTERM_BP_FAT	GO:0043066~negative regulation of apoptosis	60	3.17965	2.63375e-05	MEF2C, WFS1, SNCA, FOXO1, PRDX2, IL31RA, GPX1, G2E3, BAG1, CDKN2D, VNN1, IL1B, FAS, MYC, CASP2, API5, SOCS2, BCL2A1, PIM1, ADNP, TP53, POLB, PIM3, CSDA, DAPK1, TNFSF13B, CD40LG, TXNDC5, HIPK3, FAIM3, SEMA4D, UBB, ALOX12, CCL2, XIAP, MCL1, CLU, ASNS, PF4,
GOTERM_BP_FAT	GO:0043069~negative regulation of programmed cell death	60	3.17965	3.97433e-05	MEF2C, WFS1, SNCA, FOXO1, PRDX2, IL31RA, GPX1, G2E3, BAG1, CDKN2D, VNN1, IL1B, FAS, MYC, CASP2, API5, SOCS2, BCL2A1, PIM1, ADNP, TP53, POLB, PIM3, CSDA, DAPK1, TNFSF13B, CD40LG, TXNDC5, HIPK3, FAIM3, SEMA4D, UBB, ALOX12, CCL2, XIAP, MCL1, CLU, ASNS, PF4,
GOTERM_BP_FAT	GO:0060548~negative regulation of cell death	60	3.17965	4.33718e-05	MEF2C, WFS1, SNCA, FOXO1, PRDX2, IL31RA, GPX1, G2E3, BAG1, CDKN2D, VNN1, IL1B, FAS, MYC, CASP2, API5, SOCS2, BCL2A1, PIM1, ADNP, TP53, POLB, PIM3, CSDA, DAPK1, TNFSF13B, CD40LG, TXNDC5, HIPK3, FAIM3, SEMA4D, UBB, ALOX12, CCL2, XIAP, MCL1, CLU, ASNS, PF4,
GOTERM_BP_FAT	GO:0043067~regulation of programmed cell death	112	5.93535	0.000121106	MEF2C, PTGS2, WFS1, TUBB2C, SNCA, TLR2, FOXO1, EIF5A, TLR4, IL31RA, G2E3, CDKN2D, VNN1, IL1B, NGFRAP1, FAS, API5, NET1, SOCS2, CD3E, BCL2A1, GRIN2A, PIM1, PIM3, POLB, CSDA, BCL2L13, STK3, TRIM35, RASGRF2, CD40LG, TXNDC5, LRRK2, EIF2AK3, KALRN, TRAF1, IFIH
GOTERM_BP_FAT	GO:0042981~regulation of apoptosis	111	5.88235	0.000124963	MEF2C, PTGS2, WFS1, TUBB2C, SNCA, TLR2, FOXO1, EIF5A, TLR4, IL31RA, G2E3, CDKN2D, VNN1, IL1B, NGFRAP1, FAS, API5, NET1, SOCS2, CD3E, BCL2A1, PIM1, GRIN2A, PIM3, POLB, CSDA, BCL2L13, STK3, TRIM35, RASGRF2, CD40LG, TXNDC5, EIF2AK3, KALRN, TRAF1, IFIH1, CCL2
GOTERM_BP_FAT	GO:0010941~regulation of cell death	112	5.93535	0.000139096	MEF2C, PTGS2, WFS1, TUBB2C, SNCA, TLR2, FOXO1, EIF5A, TLR4, IL31RA, G2E3, CDKN2D, VNN1, IL1B, NGFRAP1, FAS, API5, NET1, SOCS2, CD3E, BCL2A1, GRIN2A, PIM1, PIM3, POLB, CSDA, BCL2L13, STK3, TRIM35, RASGRF2, CD40LG, TXNDC5, LRRK2, EIF2AK3, KALRN, TRAF1, IFIH
Annotation Cluster 3	Enrichment Score: 3.791021281917003
Category	Term	Count	%	PValue	Genes
GOTERM_MF_FAT	GO:0000166~nucleotide binding	276	14.6264	7.02724e-06	RBPMS2, LDHB, TUBB2A, TUBB2C, PRKX, PRKY, SFRS6, DDX18, DDX11, ABCB10, RAB24, DHX36, TLK1, RAPGEF3, PTBP2, DHX30, RAB27B, MAP2K7, IKBKAP, MAGI3, GBP6, TNIK, MYH3, KIF5C, PIM1, WNK1, MTPAP, TBRG4, OLA1, PIM3, NAV3, NME7, NME4, TXNDC3, EIF2AK1, CAMK4, NAV2,
SP_PIR_KEYWORDS	nucleotide-binding	209	11.0758	7.80641e-06	TUBB2A, TUBB2C, PRKX, DDX18, DDX11, RAB24, ABCB10, DHX36, TLK1, RAPGEF3, DHX30, RAB27B, MAP2K7, MAGI3, GBP6, TNIK, MYH3, KIF5C, WNK1, MTPAP, PIM1, OLA1, PIM3, NME7, NME4, EIF2AK1, CAMK4, ATP2C1, NAV2, MAPK4, EIF2AK3, PFKFB4, DNAH14, FARS2, TDRD9, CDC34, D
GOTERM_MF_FAT	GO:0032553~ribonucleotide binding	229	12.1357	2.21682e-05	TUBB2A, TUBB2C, PRKX, PRKY, DDX18, DDX11, ABCB10, RAB24, DHX36, TLK1, RAPGEF3, DHX30, RAB27B, MAP2K7, IKBKAP, MAGI3, GBP6, TNIK, MYH3, KIF5C, WNK1, MTPAP, PIM1, OLA1, TBRG4, PIM3, NME7, NME4, TXNDC3, EIF2AK1, CAMK4, ATP2C1, NAV2, MAPK4, EIF2AK3, PFKFB4, D
GOTERM_MF_FAT	GO:0032555~purine ribonucleotide binding	229	12.1357	2.21682e-05	TUBB2A, TUBB2C, PRKX, PRKY, DDX18, DDX11, ABCB10, RAB24, DHX36, TLK1, RAPGEF3, DHX30, RAB27B, MAP2K7, IKBKAP, MAGI3, GBP6, TNIK, MYH3, KIF5C, WNK1, MTPAP, PIM1, OLA1, TBRG4, PIM3, NME7, NME4, TXNDC3, EIF2AK1, CAMK4, ATP2C1, NAV2, MAPK4, EIF2AK3, PFKFB4, D
GOTERM_MF_FAT	GO:0017076~purine nucleotide binding	237	12.5596	2.83766e-05	TUBB2A, TUBB2C, PRKX, PRKY, DDX18, DDX11, ABCB10, RAB24, DHX36, TLK1, RAPGEF3, DHX30, RAB27B, MAP2K7, IKBKAP, MAGI3, GBP6, TNIK, MYH3, KIF5C, WNK1, MTPAP, PIM1, TBRG4, OLA1, PIM3, NME7, NME4, TXNDC3, EIF2AK1, CAMK4, ATP2C1, NAV2, MAPK4, EIF2AK3, PFKFB4, D
SP_PIR_KEYWORDS	atp-binding	166	8.79703	4.74265e-05	STK38, PASK, ITPKB, PI4K2B, PRKX, NLRC3, DDX18, DDX11, STARD9, ABCB10, DHX36, TLK1, PRKACB, DHX30, MAP2K7, INSR, MAGI3, RET, TNIK, MYO3A, MYH3, KIF5C, MTPAP, WNK1, PIM1, OLA1, PIM3, CLPX, NME7, STK3, NME4, EIF2AK1, CAMK4, ATP9B, ATP2C1, NAV2, MAPK4, LRRK2
GOTERM_MF_FAT	GO:0032559~adenyl ribonucleotide binding	188	9.9629	0.000101269	STK38, PASK, ITPKB, PI4K2B, PRKX, PRKY, PRKAR2B, DDX18, NLRC3, DDX11, STARD9, ABCB10, DHX36, MLKL, TLK1, RAPGEF3, PRKACB, DHX30, MAP2K7, INSR, IKBKAP, MAGI3, RET, TNIK, MYO3A, MYH3, KIF5C, MTPAP, WNK1, PIM1, TBRG4, OLA1, PIM3, CLPX, NME7, STK3, TXNDC3, NM
GOTERM_MF_FAT	GO:0030554~adenyl nucleotide binding	196	10.3869	0.000121722	PRKX, PRKY, DDX18, DDX11, ABCB10, DHX36, TLK1, RAPGEF3, DHX30, MAP2K7, IKBKAP, MAGI3, TNIK, MYH3, KIF5C, WNK1, MTPAP, PIM1, OLA1, TBRG4, PIM3, NME7, TXNDC3, NME4, EIF2AK1, CAMK4, ATP2C1, NAV2, MAPK4, EIF2AK3, PFKFB4, DNAH14, FARS2, TDRD9, CDC34, C10ORF88,
GOTERM_MF_FAT	GO:0005524~ATP binding	185	9.80392	0.000130379	STK38, PASK, ITPKB, PI4K2B, PRKX, PRKY, DDX18, NLRC3, DDX11, STARD9, ABCB10, DHX36, MLKL, TLK1, PRKACB, DHX30, MAP2K7, INSR, IKBKAP, MAGI3, RET, TNIK, MYO3A, MYH3, KIF5C, MTPAP, WNK1, PIM1, TBRG4, OLA1, PIM3, CLPX, NME7, STK3, TXNDC3, NME4, EIF2AK1, CAMK4
GOTERM_MF_FAT	GO:0001883~purine nucleoside binding	198	10.4928	0.000148383	PRKX, PRKY, DDX18, DDX11, ABCB10, DHX36, TLK1, RAPGEF3, DHX30, MAP2K7, IKBKAP, MAGI3, TNIK, MYH3, KIF5C, WNK1, MTPAP, PIM1, OLA1, TBRG4, PIM3, NME7, TXNDC3, NME4, EIF2AK1, CAMK4, ATP2C1, NAV2, MAPK4, EIF2AK3, PFKFB4, DNAH14, FARS2, TDRD9, CDC34, ADA, C10O
GOTERM_MF_FAT	GO:0001882~nucleoside binding	199	10.5458	0.000163434	PRKX, PRKY, DDX18, DDX11, ABCB10, DHX36, TLK1, RAPGEF3, DHX30, MAP2K7, IKBKAP, MAGI3, TNIK, MYH3, KIF5C, WNK1, MTPAP, PIM1, OLA1, TBRG4, PIM3, NME7, TXNDC3, NME4, EIF2AK1, CAMK4, ATP2C1, NAV2, MAPK4, EIF2AK3, PFKFB4, DNAH14, FARS2, TDRD9, CDC34, ADA, C10O
SP_PIR_KEYWORDS	kinase	91	4.82247	0.000535494	STK38, FAM20B, PASK, NELL2, PINK1, ITPKB, PI4K2B, DDR2, LATS2, PRKX, PRKAR2B, EEF2K, TLK1, PRKACB, INSR, MAP2K7, AKT3, IP6K2, PRKCA, IKBKAP, RET, CAMK1G, TNIK, MYO3A, LIMK2, PKIG, PIM1, WNK1, CDK8, PKN2, MINK1, PIM3, PFKM, CDK4, STK3, SRPK1, NME7, DAPK1,
UP_SEQ_FEATURE	nucleotide phosphate-binding region:ATP	120	6.3593	0.000812142	STK38, PASK, ITPKB, PRKX, NLRC3, DDX18, DDX11, STARD9, ABCB10, TLK1, DHX36, PRKACB, DHX30, MAP2K7, INSR, MAGI3, RET, TNIK, MYO3A, MYH3, KIF5C, WNK1, PIM1, OLA1, PIM3, CLPX, STK3, EIF2AK1, CAMK4, NAV2, MAPK4, LRRK2, EIF2AK3, KALRN, PFKFB4, DNAH14, TDRD9, M
UP_SEQ_FEATURE	binding site:ATP	72	3.81558	0.00212654	SPG7, STK38, PASK, PINK1, ITPKB, DDR2, LATS2, PRKX, TLK1, PRKACB, INSR, MAP2K7, AKT3, AASDH, PRKCA, RET, TNIK, CAMK1G, LIMK2, MYO3A, PIM1, CDK8, WNK1, PKN2, MINK1, PIM3, CDK4, STK3, SRPK1, NME7, DAPK1, NME4, TRAP1, PRKCQ, MAST4, PRKD2, EIF2AK1, CAMK4, HIP
SP_PIR_KEYWORDS	transferase	161	8.53206	0.00248929	STK38, F13A1, PASK, ITPKB, PI4K2B, PRKX, PRIM1, GSTM3, TLK1, PRKACB, MAP2K7, INSR, POLL, RET, CRLS1, TNIK, MYO3A, MTPAP, WNK1, PIM1, PIM3, RRP8, POLB, NME7, STK3, NME4, EIF2AK1, CAMK4, MAPK4, PCMTD2, LCLAT1, LRRK2, EIF2AK3, HS3ST3B1, KALRN, GCNT4, GCNT2,
GOTERM_MF_FAT	GO:0004672~protein kinase activity	71	3.76259	0.0677749	NRP1, LTBP1, STK38, PASK, PINK1, DDR2, LATS2, PRKX, PRKY, EEF2K, MLKL, TLK1, PRKACB, INSR, MAP2K7, AKT3, PRKCA, IKBKAP, RET, TNIK, CAMK1G, LIMK2, MYO3A, PIM1, CDK8, WNK1, PKN2, MINK1, TBRG4, PIM3, CDK4, STK3, SRPK1, DAPK1, PRKCQ, MAST4, PRKD2, EIF2AK1, CC
Annotation Cluster 4	Enrichment Score: 3.147047772646658
Category	Term	Count	%	PValue	Genes
GOTERM_BP_FAT	GO:0007006~mitochondrial membrane organization	13	0.688924	2.44299e-05	BID, GIMAP5, DNM1L, SAMM50, SNCA, TP53, TIMM50, BCL2L1, TIMM13, PPIF, BCL2, TOMM22, HSPA4
GOTERM_BP_FAT	GO:0007005~mitochondrion organization	29	1.53683	0.000131234	BID, GRPEL2, SPG7, SAMM50, SNCA, CLU, TIMM50, TIMM13, BCL2L1, AIP, GPX1, FIS1, LONP1, SHARPIN, BCL2, GFM1, NDUFS8, HSPA4, MYC, C17ORF47, MSTO1, GIMAP5, DNM1L, TP53, BCS1L, PPIF, POLRMT, C3ORF31, TOMM22
GOTERM_BP_FAT	GO:0046902~regulation of mitochondrial membrane permeability	6	0.317965	0.00242761	PPIF, BID, GIMAP5, BCL2, TP53, BCL2L1
GOTERM_BP_FAT	GO:0006839~mitochondrial transport	13	0.688924	0.0331636	BID, GRPEL2, GIMAP5, TP53, BCL2L1, TIMM13, AIP, PPIF, UCP2, BCL2, C3ORF31, SLC25A37, TOMM22
Annotation Cluster 5	Enrichment Score: 2.8928090894836034
Category	Term	Count	%	PValue	Genes
GOTERM_BP_FAT	GO:0050865~regulation of cell activation	42	2.22576	7.3053e-08	ADORA2B, PDGFA, SNCA, KLRK1, TLR4, PRDX2, ITPKB, RORA, IL7R, ADA, MIF, IL31RA, ZAP70, VNN1, IL1B, BCL6, FAS, IL13RA1, CD5, TCF3, CD27, PAG1, CD28, SIT1, GIMAP5, CD3E, SLA2, TNFRSF13B, CTLA4, NDFIP1, NFAM1, PDCD1LG2, NCK2, PRKCQ, BPI, SIRPG, CBLB, TNFSF13B
GOTERM_BP_FAT	GO:0002694~regulation of leukocyte activation	39	2.06677	4.09471e-07	ADORA2B, SNCA, KLRK1, PRDX2, ITPKB, RORA, IL7R, ADA, MIF, IL31RA, ZAP70, VNN1, IL1B, BCL6, FAS, IL13RA1, CD5, TCF3, CD27, PAG1, CD28, SIT1, GIMAP5, CD3E, SLA2, TNFRSF13B, CTLA4, NDFIP1, NFAM1, PDCD1LG2, NCK2, PRKCQ, BPI, SIRPG, CBLB, TNFSF13B, CD274, LCK,
GOTERM_BP_FAT	GO:0051249~regulation of lymphocyte activation	33	1.74881	1.17338e-05	KLRK1, PRDX2, ITPKB, IL7R, ADA, ZAP70, VNN1, IL1B, BCL6, FAS, IL13RA1, CD5, TCF3, PAG1, CD27, CD28, SIT1, GIMAP5, CD3E, SLA2, TNFRSF13B, CTLA4, NDFIP1, NFAM1, PDCD1LG2, NCK2, PRKCQ, CBLB, SIRPG, TNFSF13B, CD274, LCK, CHRNB2
GOTERM_BP_FAT	GO:0050867~positive regulation of cell activation	25	1.32485	0.00014012	ADORA2B, KLRK1, ITPKB, TLR4, IL7R, ADA, ZAP70, VNN1, IL1B, BCL6, IL13RA1, TCF3, CD5, CD27, CD28, GIMAP5, CD3E, PDCD1LG2, PRKCQ, NCK2, SIRPG, TNFSF13B, LCK, JAK2, CHRNB2
GOTERM_BP_FAT	GO:0050863~regulation of T cell activation	25	1.32485	0.000325308	KLRK1, ITPKB, PRDX2, IL7R, ADA, ZAP70, VNN1, IL1B, BCL6, CD5, PAG1, CD28, GIMAP5, SIT1, CD3E, NDFIP1, CTLA4, PDCD1LG2, PRKCQ, NCK2, CBLB, SIRPG, TNFSF13B, LCK, CD274
GOTERM_BP_FAT	GO:0051251~positive regulation of lymphocyte activation	22	1.16587	0.000350992	GIMAP5, CD3E, KLRK1, ITPKB, IL7R, PDCD1LG2, ADA, NCK2, PRKCQ, SIRPG, TNFSF13B, LCK, ZAP70, IL1B, VNN1, CHRNB2, BCL6, IL13RA1, TCF3, CD5, CD27, CD28
GOTERM_BP_FAT	GO:0002684~positive regulation of immune system process	41	2.17276	0.000419525	ADORA2B, CLU, TLR2, KLRK1, TLR4, ITPKB, IL7R, TLR7, AQP3, ADA, TLR8, CD46, ZAP70, KRT1, VNN1, IL1B, BCL6, IL13RA1, CD5, TCF3, CD27, CD28, ICAM1, GIMAP5, CD3E, THEMIS, SLA2, NFAM1, TRAT1, PDCD1LG2, POLR3D, NCK2, PRKCQ, LAT2, SIRPG, CBLB, TNFSF13B, FYN, LCK
GOTERM_BP_FAT	GO:0002696~positive regulation of leukocyte activation	23	1.21887	0.000478632	GIMAP5, ADORA2B, CD3E, KLRK1, ITPKB, IL7R, PDCD1LG2, ADA, NCK2, PRKCQ, SIRPG, TNFSF13B, LCK, ZAP70, IL1B, VNN1, CHRNB2, BCL6, IL13RA1, TCF3, CD5, CD27, CD28
GOTERM_BP_FAT	GO:0050670~regulation of lymphocyte proliferation	19	1.00689	0.00088466	CD3E, TNFRSF13B, NDFIP1, CTLA4, PDCD1LG2, ADA, PRKCQ, NCK2, CBLB, TNFSF13B, CD274, ZAP70, IL1B, CHRNB2, BCL6, IL13RA1, TCF3, CD5, CD28
GOTERM_BP_FAT	GO:0032944~regulation of mononuclear cell proliferation	19	1.00689	0.00102549	CD3E, TNFRSF13B, NDFIP1, CTLA4, PDCD1LG2, ADA, PRKCQ, NCK2, CBLB, TNFSF13B, CD274, ZAP70, IL1B, CHRNB2, BCL6, IL13RA1, TCF3, CD5, CD28
GOTERM_BP_FAT	GO:0070663~regulation of leukocyte proliferation	19	1.00689	0.00102549	CD3E, TNFRSF13B, NDFIP1, CTLA4, PDCD1LG2, ADA, PRKCQ, NCK2, CBLB, TNFSF13B, CD274, ZAP70, IL1B, CHRNB2, BCL6, IL13RA1, TCF3, CD5, CD28
GOTERM_BP_FAT	GO:0050870~positive regulation of T cell activation	17	0.900901	0.00231528	GIMAP5, CD3E, KLRK1, ITPKB, IL7R, PDCD1LG2, ADA, PRKCQ, NCK2, SIRPG, TNFSF13B, LCK, ZAP70, IL1B, VNN1, CD5, CD28
GOTERM_BP_FAT	GO:0050671~positive regulation of lymphocyte proliferation	13	0.688924	0.00580118	CD3E, ADA, PDCD1LG2, PRKCQ, NCK2, TNFSF13B, ZAP70, IL1B, CHRNB2, BCL6, IL13RA1, TCF3, CD28
GOTERM_BP_FAT	GO:0032946~positive regulation of mononuclear cell proliferation	13	0.688924	0.00674507	CD3E, ADA, PDCD1LG2, PRKCQ, NCK2, TNFSF13B, ZAP70, IL1B, CHRNB2, BCL6, IL13RA1, TCF3, CD28
GOTERM_BP_FAT	GO:0070665~positive regulation of leukocyte proliferation	13	0.688924	0.00674507	CD3E, ADA, PDCD1LG2, PRKCQ, NCK2, TNFSF13B, ZAP70, IL1B, CHRNB2, BCL6, IL13RA1, TCF3, CD28
GOTERM_BP_FAT	GO:0050864~regulation of B cell activation	12	0.63593	0.00884347	TNFSF13B, SLA2, TNFRSF13B, NDFIP1, BCL6, CHRNB2, NFAM1, FAS, IL13RA1, TCF3, CD27, ADA
GOTERM_BP_FAT	GO:0042129~regulation of T cell proliferation	12	0.63593	0.0354555	PRKCQ, NCK2, CBLB, TNFSF13B, CD3E, CD274, ZAP70, NDFIP1, CTLA4, IL1B, PDCD1LG2, CD28
GOTERM_BP_FAT	GO:0030890~positive regulation of B cell proliferation	6	0.317965	0.0389614	TNFSF13B, BCL6, CHRNB2, IL13RA1, TCF3, ADA
GOTERM_BP_FAT	GO:0030888~regulation of B cell proliferation	7	0.370959	0.0491322	TNFSF13B, TNFRSF13B, BCL6, CHRNB2, IL13RA1, TCF3, ADA
GOTERM_BP_FAT	GO:0002634~regulation of germinal center formation	3	0.158983	0.0776036	TNFSF13B, BCL6, ADA
GOTERM_BP_FAT	GO:0042102~positive regulation of T cell proliferation	8	0.423953	0.0796728	PRKCQ, NCK2, TNFSF13B, CD3E, ZAP70, IL1B, PDCD1LG2, CD28
GOTERM_BP_FAT	GO:0050871~positive regulation of B cell activation	7	0.370959	0.0958992	TNFSF13B, BCL6, CHRNB2, IL13RA1, TCF3, CD27, ADA
Annotation Cluster 6	Enrichment Score: 2.636625488211071
Category	Term	Count	%	PValue	Genes
GOTERM_BP_FAT	GO:0048872~homeostasis of number of cells	24	1.27186	7.07817e-05	LIPA, GIMAP5, EPB42, TNFRSF13B, SFXN1, BPGM, PRDX2, SOX6, TRIM10, IL7R, RPA1, TAL1, ALAS2, TNFSF13B, ID2, BCL2, HBZ, SLC25A38, BCL6, FAS, KLHL10, IKBKB, KLF1, F2R
GOTERM_BP_FAT	GO:0030218~erythrocyte differentiation	12	0.63593	0.00219436	TAL1, ALAS2, ID2, EPB42, HBZ, SLC25A38, BCL6, BPGM, SFXN1, SOX6, TRIM10, KLF1
GOTERM_BP_FAT	GO:0048821~erythrocyte development	6	0.317965	0.00383032	EPB42, HBZ, BCL6, BPGM, SOX6, KLF1
GOTERM_BP_FAT	GO:0034101~erythrocyte homeostasis	12	0.63593	0.00647332	TAL1, ALAS2, ID2, EPB42, HBZ, SLC25A38, BCL6, BPGM, SFXN1, SOX6, TRIM10, KLF1
GOTERM_BP_FAT	GO:0030099~myeloid cell differentiation	17	0.900901	0.0170326	GIMAP5, EPB42, IL25, SFXN1, BPGM, SOX6, TRIM10, IL31RA, TAL1, ALAS2, ID2, HBZ, SLC25A38, JAK2, BCL6, RUNX1, KLF1
Annotation Cluster 7	Enrichment Score: 2.6236400475050528
Category	Term	Count	%	PValue	Genes
GOTERM_CC_FAT	GO:0044429~mitochondrial part	87	4.61049	0.000108725	GRPEL2, MRPL42, CYC1, PINK1, PPOX, TIMM50, ARL2BP, FAHD1, MCCC2, TMEM173, LONP1, ALAS2, PARL, GPX4, LRRC59, NDUFS8, ABCB10, MRPL32, DHX30, CRLS1, CYB5A, CBR4, HERC2, MCART1, CLPX, IMMP1L, HAGH, NME4, DHRS1, SLC25A32, MRPS18B, CYP27A1, SLC25A36, C3ORF31, S
GOTERM_CC_FAT	GO:0005739~mitochondrion	141	7.47218	0.000259968	GRPEL2, MRPL42, TUSC3, FAHD1, LRRC59, ABCB10, MRPL32, DHX30, MTUS1, CRLS1, BSG, MTPAP, KIAA0141, MCART1, BCL2L13, CLPX, NME4, SLC25A32, MRPS18B, SLC25A36, SLC25A38, SLC25A37, ATPIF1, SLC25A39, LRRK2, MRPL43, CCDC90A, MCL1, FDX1, TDRD7, FARS2, ACP6, CLU, C
GOTERM_CC_FAT	GO:0005740~mitochondrial envelope	64	3.39163	0.000308442	GRPEL2, CYC1, PINK1, PPOX, TIMM50, ARL2BP, FAHD1, TMEM173, ALAS2, PARL, GPX4, NDUFS8, ABCB10, CRLS1, CYB5A, HERC2, MCART1, CLPX, IMMP1L, NME4, DHRS1, SLC25A32, CYP27A1, SLC25A36, C3ORF31, SLC25A38, PEBP1, SLC25A37, ATPIF1, TOMM22, SLC25A39, LRRK2, GPAM, U
GOTERM_CC_FAT	GO:0031967~organelle envelope	87	4.61049	0.000436007	GNAZ, GRPEL2, PTGS1, CYC1, EIF5A, CBX3, PINK1, PPOX, TIMM50, ANKLE2, ARL2BP, FAHD1, TMEM173, ALAS2, PARL, SEH1L, GPX4, NDUFS8, ABCB10, CRLS1, CYB5A, NAV3, HERC2, MCART1, CLPX, IMMP1L, NME4, DHRS1, SLC25A32, AAAS, CYP27A1, IPO7, HRASLS, SLC25A36, C3ORF31,
SP_PIR_KEYWORDS	mitochondrion	107	5.67038	0.000464942	GRPEL2, MRPL42, ABCB10, DHX30, MRPL32, MTUS1, CRLS1, MTPAP, KIAA0141, MCART1, BCL2L13, CLPX, NME4, SLC25A32, MRPS18B, SLC25A36, SLC25A38, SLC25A37, ATPIF1, SLC25A39, MRPL43, CCDC90A, MCL1, FDX1, FARS2, CA5B, MOSC2, SFXN1, BCL2L1, AGMAT, ACAT1, FIS1, IVD,
GOTERM_CC_FAT	GO:0031975~envelope	87	4.61049	0.000487202	GNAZ, GRPEL2, PTGS1, CYC1, EIF5A, CBX3, PINK1, PPOX, TIMM50, ANKLE2, ARL2BP, FAHD1, TMEM173, ALAS2, PARL, SEH1L, GPX4, NDUFS8, ABCB10, CRLS1, CYB5A, NAV3, HERC2, MCART1, CLPX, IMMP1L, NME4, DHRS1, SLC25A32, AAAS, CYP27A1, IPO7, HRASLS, SLC25A36, C3ORF31,
GOTERM_CC_FAT	GO:0031966~mitochondrial membrane	60	3.17965	0.000518624	GRPEL2, CYC1, PINK1, PPOX, TIMM50, FAHD1, TMEM173, ALAS2, PARL, GPX4, NDUFS8, ABCB10, CRLS1, CYB5A, HERC2, MCART1, CLPX, NME4, IMMP1L, DHRS1, SLC25A32, CYP27A1, SLC25A36, C3ORF31, SLC25A38, PEBP1, SLC25A37, ATPIF1, TOMM22, SLC25A39, LRRK2, GPAM, UQCRB, ND
GOTERM_CC_FAT	GO:0031090~organelle membrane	134	7.10122	0.00373101	GRPEL2, TUSC3, AP1G2, WFS1, CHMP7, CBX3, TLR7, TLR8, FAHD1, DAB2, ABCB10, RAB27B, INSR, CRLS1, BSG, VTI1B, CYP26A1, NAV3, MCART1, CLPX, NME4, SLC25A32, ATP2C1, SLC25A36, SLC25A38, SLC25A37, ATPIF1, KDSR, SLC25A39, FAM38A, LRRK2, EIF2AK3, ITGA2B, GLG1, LMN
GOTERM_CC_FAT	GO:0019866~organelle inner membrane	46	2.43773	0.0120337	NDUFB3, GRPEL2, LMNB1, CYC1, MOSC2, CBX3, PPOX, TIMM50, SFXN1, TIMM13, ACAT1, FAHD1, ALAS2, PARL, GPX4, NDUFS8, C4ORF14, ABCB10, SLC25A44, CRLS1, PDK4, BCS1L, HERC2, MCART1, VDAC3, CLPX, ITPR1, OCIAD2, DHRS1, NME4, TST, IMMP1L, PPIF, SLC25A32, CYP27A1, UC
GOTERM_CC_FAT	GO:0005743~mitochondrial inner membrane	43	2.27875	0.013837	NDUFB3, GRPEL2, CYC1, MOSC2, PPOX, TIMM50, SFXN1, TIMM13, ACAT1, FAHD1, ALAS2, PARL, GPX4, NDUFS8, C4ORF14, ABCB10, SLC25A44, CRLS1, PDK4, BCS1L, HERC2, MCART1, VDAC3, CLPX, OCIAD2, DHRS1, NME4, TST, IMMP1L, PPIF, SLC25A32, CYP27A1, UCP2, SLC25A36, C3ORF3
SP_PIR_KEYWORDS	transit peptide	59	3.12666	0.0192037	GRPEL2, MRPL42, AMT, CYC1, PINK1, ECHDC2, TIMM50, MCCC2, C22ORF32, LONP1, ALAS2, PARL, NT5M, GPX4, NDUFS8, ABCB10, ACAD8, MRPL32, ALDH5A1, MTPAP, KIAA0141, ECSIT, CLPX, HAGH, NME4, COQ4, TRAP1, MRPS18B, CYP27A1, MTRF1, C3ORF31, ATPIF1, GPAM, AARS2, MRPL43
UP_SEQ_FEATURE	transit peptide:Mitochondrion	57	3.02067	0.0304795	GRPEL2, MRPL42, AMT, CYC1, PINK1, ECHDC2, TIMM50, MCCC2, C22ORF32, LONP1, ALAS2, PARL, NT5M, GPX4, NDUFS8, ABCB10, ACAD8, MRPL32, ALDH5A1, KIAA0141, MTPAP, ECSIT, CLPX, HAGH, NME4, COQ4, TRAP1, MRPS18B, CYP27A1, MTRF1, C3ORF31, ATPIF1, GPAM, AARS2, MRPL43
GOTERM_CC_FAT	GO:0005759~mitochondrial matrix	32	1.69581	0.0338262	GRPEL2, MRPL42, TDRD7, FDX1, FARS2, ACAT1, AK3L1, MCCC2, LONP1, ALAS2, IVD, OXCT1, LRRC59, MRPL32, DHX30, ETFB, HSD17B8, PDK2, PDK4, CBR4, MRPS21, DLAT, CLPX, HAGH, PPIF, TST, POLRMT, CYP27A1, MRPS18B, CARS2, AARS2, MRPL43
GOTERM_CC_FAT	GO:0031980~mitochondrial lumen	32	1.69581	0.0338262	GRPEL2, MRPL42, TDRD7, FDX1, FARS2, ACAT1, AK3L1, MCCC2, LONP1, ALAS2, IVD, OXCT1, LRRC59, MRPL32, DHX30, ETFB, HSD17B8, PDK2, PDK4, CBR4, MRPS21, DLAT, CLPX, HAGH, PPIF, TST, POLRMT, CYP27A1, MRPS18B, CARS2, AARS2, MRPL43
Annotation Cluster 8	Enrichment Score: 2.533483366519329
Category	Term	Count	%	PValue	Genes
GOTERM_BP_FAT	GO:0006952~defense response	87	4.61049	0.000335428	S100A8, TRPV1, TUBB2C, TLR1, S100A9, SNCA, TLR2, PRDX2, TLR4, TLR5, TLR7, TLR8, CXCL10, IL31RA, CD97, CASP6, TMEM173, LILRA2, HSF1, PGLYRP4, LILRA3, GATA3, HIST1H2BI, AOAH, CD46, MGLL, LTF, VNN1, IL1B, SERPINA1, REG3G, TNIP1, F11R, CAMP, IL25, NFAM1, ECSI
GOTERM_BP_FAT	GO:0009611~response to wounding	73	3.86857	0.00217836	NOG, NRP1, S100A8, HPS6, TRPV1, PDGFA, F13A1, GNA12, TLR1, S100A9, TLR2, PRDX2, TLR4, TLR5, TLR7, TLR8, CXCL10, CD97, CASP6, GPX1, DYSF, GP6, AOAH, CD46, SERPINE1, MGLL, VNN1, IL1B, SERPINA1, REG3G, INA, F11R, GRIN2A, IL25, NFAM1, PRKCQ, TNFAIP6, CCR7, AD
GOTERM_BP_FAT	GO:0006954~inflammatory response	43	2.27875	0.0343417	CCL2, NMI, S100A8, TRPV1, CLU, TLR1, S100A9, TLR2, CCL8, TLR4, PRDX2, TLR5, FPR2, TLR7, TLR8, MIF, CXCL10, CD97, CASP6, AOAH, CD46, KRT1, MGLL, VNN1, IL1B, SERPINA1, REG3G, SPP1, F11R, LIPA, MAP2K3, IL25, EPHX2, NFAM1, S100A12, TNFAIP6, CCR7, CCL13, CYBB,
Annotation Cluster 9	Enrichment Score: 2.5148067393425872
Category	Term	Count	%	PValue	Genes
GOTERM_CC_FAT	GO:0005741~mitochondrial outer membrane	20	1.05988	0.000924037	BID, DNM1L, GIMAP5, MSTO1, MCL1, SAMM50, PINK1, MOSC2, CYB5A, BCL2L1, VDAC3, FIS1, TMEM173, ACSL1, BCL2, PEBP1, TOMM22, GK3P, GK, GPAM, ACSL6
GOTERM_CC_FAT	GO:0031968~organelle outer membrane	21	1.11288	0.00228246	BID, DNM1L, GIMAP5, MSTO1, MCL1, SAMM50, PINK1, MOSC2, CYB5A, NAV3, BCL2L1, VDAC3, FIS1, TMEM173, ACSL1, BCL2, PEBP1, TOMM22, GK3P, GK, GPAM, ACSL6
GOTERM_CC_FAT	GO:0019867~outer membrane	21	1.11288	0.00360747	BID, DNM1L, GIMAP5, MSTO1, MCL1, SAMM50, PINK1, MOSC2, CYB5A, NAV3, BCL2L1, VDAC3, FIS1, TMEM173, ACSL1, BCL2, PEBP1, TOMM22, GK3P, GK, GPAM, ACSL6
SP_PIR_KEYWORDS	mitochondrion outer membrane	14	0.741918	0.0114677	GIMAP5, MSTO1, SAMM50, PINK1, MOSC2, VDAC3, FIS1, TMEM173, ACSL1, BCL2, TOMM22, GK3P, GK, GPAM, ACSL6
Annotation Cluster 10	Enrichment Score: 2.4623796829296927
Category	Term	Count	%	PValue	Genes
SP_PIR_KEYWORDS	ubl conjugation	78	4.13355	0.00124956	MKRN1, MEF2C, THRA, SNCAIP, SCN3A, SNCA, VPRBP, RORA, SLC7A5, YBX1, GATA1, FUBP1, BAG1, HSF1, H2AFV, ANK3, HIST1H2BI, TPP2, EIF1AY, NGFRAP1, INO80C, VCPIP1, ICAM1, MAGI3, POU2AF1, RBBP4, TP53, LEF1, FAM76B, LPIN1, DCTN1, JMY, LAT2, RASGRF2, HIPK3, RNF25,
SP_PIR_KEYWORDS	isopeptide bond	47	2.49073	0.0017889	MEF2C, THRA, VPRBP, RORA, SLC7A5, YBX1, GATA1, HSF1, H2AFV, ANK3, HIST1H2BI, TPP2, EIF1AY, INO80C, VCPIP1, RBBP4, TP53, LEF1, FAM76B, LPIN1, SPEF2, UBB, MCL1, HIST1H2AG, RAD23A, STATH, HDGF, KCNA5, SOX6, TPM1, WT1, TUBB, NPM1, MLL, MAFB, HIST1H2BG, TRIM25
UP_SEQ_FEATURE	cross-link:Glycyl lysine isopeptide (Lys-Gly) (interchain with G-Cter in ubiquitin)	29	1.53683	0.018345	THRA, MCL1, HIST1H2AG, RAD23A, VPRBP, SLC7A5, TPM1, YBX1, TUBB, H2AFV, ANK3, HIST1H2BI, TPP2, EIF1AY, INO80C, VCPIP1, RBBP4, MLL, HIST1H2BG, TP53, FAM76B, RPL29, CUL4A, PPIA, TRAF3IP3, HIST1H3B, SPEF2, UBB, IKBKB, CALM1, HIST1H3I

[truncated: 4 more sheets: Platelet Associated Genes, Platelet Functional Annotation, RIN Associated Genes, RIN Functional Annotation Clust]
